# Supplementary material for: Three hundred years of Palmyrene history. Unlocking archaeological data for studying past societal transformations
Source: PLoS One. 2021 Nov 3;16(11):e0256081. doi: 10.1371/journal.pone.0256081 (PMC8565770; doi:10.1371/journal.pone.0256081)
Supplement: S1 Data — (CSV) [file pone.0256081.s005.csv]

name	date_start_build	date_start_func	date_end_func	date_start1	function	ref	notes
Temple of Bel	19	32	175		religion	Smith 2013, 60-62
Temple of Bel portico	75	100			religion
Temple of Allat early	-50	-50			religion	Gawlikowski 2019
Temple of Allat second	140	150			religion	Kaizer 2019
Altar of Allat "the lady of the house"	115	115			religion	Kaizer 2019
Temple of Baalshamin early works	30	67			religion	Kaizer 2002
Temple of Baalshamin	90	130		131	religion	Kaizer 2019; 2002
Temple of Nabu	75	100	199		religion	Kaizer 2002
Temple of Nabu North Portico	180	190			religion	Kaizer 2002
Temple of Arsu	50	63			religion	Kaizer 2002	built 1st cent
Temple of Bel Hamon and Manawat, on Jebel Muntar	89	89			religion	Kaizer 2019; 2002
Temple of Shadrafa	30	50		25	religion	https://www.academia.edu/19674760/Via_Sacra_or_Sacral_Space_in_Palmyra?email_work_card=view-paper	Kaizer 2019
Chapel of Rabaseire	1	50	273		religion	https://www.academia.edu/19674760/Via_Sacra_or_Sacral_Space_in_Palmyra?email_work_card=view-paper	start 1st cent AD	Kaizer 2019	Gawlikowski 2014
Temple of the Imperial Cult	150	171			religion	Kaizer 2002
Temple of Atargatis	100	140			religion	Kaizer 2002
Sacred Garden	80	132	200		religion	Kaizer 2002
The Efqa Spring, renowation	205	205			religion	Kaizer 2002
The Great Columnade West	130	158			public	Tabaczek 2002
The Great Columnade East	175	210			public	Tabaczek 2002
The Great Columnade Central	175	225			public	Tabaczek 2002
Transverse Colonnade	85	110		110	public	Tabaczek 2002
Small Colonnade	200	300			public	Tabaczek 2002
Tetrapylon	139	179			public	Tabaczek 2002
Tripylon	212	225			public	Tabaczek 2002
Theatre Street	200	300			public	Tabaczek 2002
Agora	100	125		70	public	Smith 2013, 76; Gawlikowski 2019
the Senate Building	100	130			public
Baths of Diocletian, earlier iteration	150	185			public	https://balneorient.hypotheses.org/1124
Tariff Court	125	137			public
Theatre	200	225			public	Tabaczek 2002; Sommer	2nd cent AD
The Monumental Arch	225	260		200	public	Gawlikowski 2019
Gebel Rueisat Aqueduct	100	150			public
1st century walls	1	100	100		military	Juchniewicz 2013
Dioclecian/Antonine walls	273	273	399		military	Juchniewicz 2013
