# Supplementary material for: Three hundred years of Palmyrene history. Unlocking archaeological data for studying past societal transformations
Source: PLoS One. 2021 Nov 3;16(11):e0256081. doi: 10.1371/journal.pone.0256081 (PMC8565770; doi:10.1371/journal.pone.0256081)
Supplement: S2 Data — (XLSX) [file pone.0256081.s006.xlsx]

## Sheet: dataset_concessions
Name	Foundation date	CD 1	CD 2	CD 3	CD 4	CD 5	CD 6	CD 7	CD 8	Tomb size
Tower tomb no. 83	50 CE	215 CE								33.25
Hypogeum of Abd’astôr, son of Nûrbel	98 CE	239 CE								120.2
Hypogeum of Julius Aurelius Salman and Julius Aurelius Saknai/Tomb Q/no. 21 (Ingholt diaries)	100 CE	226 CE								unknown
Hypogeum of Julius Aurelius Male	109 CE	183 CE	215 CE	219 CE	234 CE	235 CE	235 CE	237 CE	237 CE	unknown
Hypogeum of Zabd'ateh and Moqîmû	114 CE	131 CE								70.84
Hypogeum of Shalamallat	115 CE	147 CE								76.86
Tower tomb no. 164, Tower of Obaihan	118 CE	after 118 CE								40.79
Tomb O/no. 24 (Ingholt diaries)	120 CE	130/131 CE	178/179 CE	225/226 CE	240/214 CE	265 CCE				unknown
Tomb no. 92, Hypogeum of Yarhibola and Taimo'amad	123 CE	243 CE								unknown
Hypogeum of Hatrai	130/131	after 130/131 CE								unknown
Hypogeum of Nasrallat, son of Malkû/ no. 113 (Ingholt diaries)	142 CE	263 CE	265 CE							129.24
Hypogeum of Lisams/Tomb F (Ingholt)	before 150 CE	181 CE	186 CE	188 CE	228 CE					110.05
Tomb no. 150, Tomb of Julius Aurelius Marona	236 CE	after 236 CE								92.44
Hypogeum of Seleukos/Tomb C + no. 110 (Ingholt diaries)	before 251 CE	251 CE								unknown
