# Supplementary material for: Three hundred years of Palmyrene history. Unlocking archaeological data for studying past societal transformations
Source: PLoS One. 2021 Nov 3;16(11):e0256081. doi: 10.1371/journal.pone.0256081 (PMC8565770; doi:10.1371/journal.pone.0256081)
Supplement: S3 Data — (CSV) [file pone.0256081.s007.csv]

event	date_start	date_end	impact
Antonine Plague	166	180	0
Cyprian Plague	250	270	0
Caravan related inscriptions	130	160	1
Nabatean Kingdom defeated	106	107	1
Hadrian visit	130	131	1
status of collonia	212	213	1
Severus Alexander visit	232	233	1
The sacking of Palmyra	272	273	0
Parthian war	58	63	0
Parthian war	114	117	0
Parthian war	161	165	0
Parthian war	195	198	0
Parthian war	216	217	0
Persian war	238	244	0
Persian war	253	260	0
