# Supplementary material for: Three hundred years of Palmyrene history. Unlocking archaeological data for studying past societal transformations
Source: PLoS One. 2021 Nov 3;16(11):e0256081. doi: 10.1371/journal.pone.0256081 (PMC8565770; doi:10.1371/journal.pone.0256081)
Supplement: S4 Data — (XLSX) [file pone.0256081.s008.xlsx]

## Sheet: Sheet1
Object ID	Type?	date_start	dateS_certainty	date_end	dateE_certainty	g_size	capacity_min	capacity_max	capacity_certainty	tomb_type	gender	age	b_age	grave_id
1	grave	83	4	247	3	139.96	221	221	5	tower
2	portrait	83	4	83	4						male	adult		1
3	portrait	83	4	83	4						male	adult		1
4	portrait	83	4	83	4						male	adult		1
5	portrait	83	4	83	4						male	adult		1
6	portrait	83	4	83	4						male	adult		1
7	portrait	83	4	83	4						unspecified	unspecified		1
8	portrait	83	4	83	4						male	adult		1
9	portrait	83	4	83	4						unspecified	unspecified		1
10	portrait	200	2	220	2						male	adult		1
11	portrait	150	2	200	2						female	adult		1
12	portrait	150	2	200	2						male	adult		1
13	portrait	243	4	247	4						male	adult		1
14	portrait	243	4	247	4						male	adult		1
15	portrait	83	3	83	3						female	adult		1
16	portrait	83	3	83	3						male	adult		1
17	portrait	83	3	83	3						male	adult		1
18	portrait	83	3	83	3						male	adult		1
19	portrait	83	3	83	3						male	adult		1
20	grave	40	4	273	1	117	169	173	4	tower
21	portrait	40	4	40	4						male	adult		20
22	portrait	40	4	40	4						male	adult		20
23	portrait	40	4	40	4						male	adult		20
24	portrait	40	4	40	4						female	adult		20
25	grave	109	4	240	2	46	42	42	6	hypogeum
26	portrait	109	3	150	2						male	adult		25
27	portrait	150	2	170	2						male	adult		25
28	portrait	150	2	200	2						male	adult		25
29	portrait	150	2	200	2						female	child		25
30	portrait	150	2	200	2						male	adult		25
31	portrait	100	2	150	2						male	child		25
32	portrait	150	2	200	2						female	child		25
33	portrait	220	2	240	2						male	old_adult		25
34	bones	109	4	240	2						male	old_adult	40-59	25
35	bones	109	4	240	2						male	old_adult	60+	25
36	bones	109	4	240	2						male	old_adult	40-59	25
37	bones	109	4	240	2						male	adult	20-39	25
38	bones	109	4	240	2						male	adult	20-39	25
39	bones	109	4	240	2						male	adult	20-39	25
40	bones	109	4	240	2						male	adult	20-39	25
41	bones	109	4	240	2						male	old_adult	40-59	25
42	bones	109	4	240	2						male	adult	20-39	25
43	bones	109	4	240	2						male	adult	20-39	25
44	bones	109	4	240	2						male	adult	20-39	25
45	bones	109	4	240	2						male	adult	20-39	25
46	bones	109	4	240	2						male	old_adult	40-59	25
47	bones	109	4	240	2						male	adult	20-39	25
48	bones	109	4	240	2						male	old_adult	40-59	25
49	bones	109	4	240	2						male	adult	20-39	25
50	bones	109	4	240	2						male	old_adult	40-59	25
51	bones	109	4	240	2						male	old_adult	60+	25
52	bones	109	4	240	2						male	old_adult	40-59	25
53	bones	109	4	240	2						male	old_adult	40-59	25
54	bones	109	4	240	2						male	old_adult	40-59	25
55	bones	109	4	240	2						male	adult	20-39	25
56	bones	109	4	240	2						male	adult	20-39	25
57	bones	109	4	240	2						male	old_adult	40-59	25
58	bones	109	4	240	2						male	adult	20-39	25
59	bones	109	4	240	2						male	old_adult	40-59	25
60	bones	109	4	240	2						male	old_adult	40-59	25
61	bones	109	4	240	2						male	adult	20-39	25
62	bones	109	4	240	2						male	old_adult	40-59	25
63	bones	109	4	240	2						male	old_adult	40-59	25
64	bones	109	4	240	2						female	adult	20	25
65	bones	109	4	240	2						female	old_adult	60+	25
66	bones	109	4	240	2						female	old_adult	40-59	25
67	bones	109	4	240	2						female	adult	20	25
68	bones	109	4	240	2						female	old_adult	40-59	25
69	bones	109	4	240	2						female	adult	20-39	25
70	bones	109	4	240	2						female	old_adult	40-59	25
71	bones	109	4	240	2						female	adult	20-39	25
72	bones	109	4	240	2						female	adult	20-39	25
73	bones	109	4	240	2						female	adult	20-39	25
74	bones	109	4	240	2						female	old_adult	40-59	25
75	bones	109	4	240	2						female	adult	20-39	25
76	bones	109	4	240	2						female	old_adult	60+	25
77	bones	109	4	240	2						unspecified	child	6-7	25
78	bones	109	4	240	2						unspecified	child	10-14	25
79	bones	109	4	240	2						unspecified	child	7	25
80	bones	109	4	240	2						unspecified	child	0-1	25
81	bones	109	4	240	2						unspecified	child	5-9	25
82	bones	109	4	240	2						unspecified	child	0-4	25
83	bones	109	4	240	2						unspecified	child	9-10	25
84	bones	109	4	240	2						unspecified	child	4-5	25
85	bones	109	4	240	2						unspecified	child	4-5	25
86	bones	109	4	240	2						unspecified	child	0-1	25
87	bones	109	4	240	2						unspecified	child	4-5	25
88	bones	109	4	240	2						unspecified	child	4-5	25
89	bones	109	4	240	2						unspecified	child	0	25
90	bones	109	4	240	2						unspecified	child	0-1	25
91	bones	109	4	240	2						unspecified	child	0-1	25
92	bones	109	4	240	2						unspecified	child	0-1	25
93	bones	109	4	240	2						unspecified	child	0-1	25
94	bones	109	4	240	2						unspecified	child	5-6	25
95A	grave	128	4	273	2	63.26	61	104	4	hypogeum
95B	grave	220	4	240	2	16.14	4	5	4	hypogeum
95C	grave	222	4	240	2	24.32	12	21	4	hypogeum
96	portrait	130	3	150	2						male	child		95A
97	portrait	130	3	150	2						male	adult		95A
98	portrait	130	3	150	2						male	adult		95A
99	portrait	130	3	150	2						male	adult		95A
100	portrait	130	3	150	2						male	adult		95A
101	portrait	130	3	150	2						male	adult		95A
102	portrait	130	3	150	2						male	child		95A
103	portrait	130	3	150	2						male	adult		95A
104	portrait	130	3	150	2						male	adult		95A
105	portrait	130	3	150	2						male	adult		95A
106	portrait	130	3	150	2						male	adult		95A
107	portrait	130	3	150	2						male	adult		95A
108	portrait	130	3	150	2						male	adult		95A
109	portrait	130	3	150	2						male	adult		95A
110	portrait	130	3	150	2						male	adult		95A
111	portrait	130	3	150	2						male	adult		95A
112	portrait	130	3	150	2						female	adult		95A
113	portrait	130	3	150	2						male	adult		95A
114	portrait	130	3	150	2						male	adult		95A
115	portrait	130	3	150	2						male	adult		95A
116	portrait	130	3	150	2						male	adult		95A
117	portrait	130	3	150	2						male	adult		95A
118	portrait	130	3	150	2						male	adult		95A
119	portrait	130	3	150	2						male	adult		95A
120	portrait	130	3	150	2						female	adult		95A
121	portrait	130	3	150	2						male	adult		95A
122	portrait	130	3	150	2						male	adult		95A
123	portrait	130	3	150	2						female	adult		95A
124	portrait	130	3	150	2						male	adult		95A
125	portrait	130	3	150	2						male	child		95A
126	portrait	130	3	150	2						male	adult		95A
127	portrait	130	3	150	2						male	adult		95A
128	portrait	130	3	150	2						male	adult		95A
129	portrait	130	3	150	2						female	adult		95A
130	portrait	130	3	150	2						male	adult		95A
131	portrait	130	3	150	2						male	adult		95A
132	portrait	130	3	150	2						female	adult		95A
133	portrait	130	3	150	2						male	adult		95A
134	portrait	50	2	150	2						male	child		95A
135	bones	128	4	273	2						male	old_adult	Over 60 years old	95A
136	bones	128	4	273	2						male	adult	20>	95A
137	bones	128	4	273	2						male	adult	40-59	95A
138	bones	128	4	273	2						female	adult	20-39	95A
139	bones	128	4	273	2						male	adult	40-59	95A
140	bones	128	4	273	2						unspecified	child	6	95A
141	bones	128	4	273	2						male	adult	40-59	95A
142	bones	128	4	273	2						unspecified	child	-1	95A
143	bones	128	4	273	2						unspecified	unspecified	unspecified	95A
144	bones	128	4	273	2						male	adult	40-59	95A
145	bones	128	4	273	2						female	adult	20>	95A
146	bones	128	4	273	2						unspecified	child	-1	95A
147	bones	128	4	273	2						male	adult	40-59	95A
148	bones	128	4	273	2						female	adult	20-39	95A
149	bones	128	4	273	2						female	adult	20-39	95A
150	bones	128	4	273	2						male	adult	20-39	95A
151	bones	128	4	273	2						female	adult	40-59	95A
152	bones	128	4	273	2						male	adult	20-39	95A
153	bones	128	4	273	2						male	adult	40-59	95A
154	bones	128	4	273	2						unspecified	young_adult	15-19	95A
155	bones	128	4	273	2						male	adult	40-59	95A
156	bones	128	4	273	2						unspecified	child	3	95A
157	bones	128	4	273	2						unspecified	child	8-9	95A
158	bones	128	4	273	2						female	adult	20-39	95A
159	bones	128	4	273	2						female	adult	40-59	95A
160	bones	128	4	273	2						male	adult	20-39	95A
161	bones	128	4	273	2						unspecified	child	2-3	95A
162	bones	128	4	273	2						unspecified	child	1-2	95A
163	bones	128	4	273	2						male	adult	40-59	95A
164	bones	128	4	273	2						unspecified	child	4-5	95A
165	bones	128	4	273	2						male	adult	20-39	95A
166	bones	128	4	273	2						male	young_adult	15-19	95A
167	bones	128	4	273	2						male	adult	40-59	95A
168	bones	128	4	273	2						unspecified	child	1-4	95A
169	bones	128	4	273	2						unspecified	child	-1	95A
170	bones	128	4	273	2						female	adult	40-59	95A
171	bones	128	4	273	2						female	young_adult	15-19	95A
172	bones	128	4	273	2						unspecified	child	1-4	95A
173	bones	128	4	273	2						male	young_adult	16-18	95A
174	bones	128	4	273	2						unspecified	child	13-15	95A
175	bones	128	4	273	2						male	young_adult	18-20	95A
176	bones	128	4	273	2						female	young_adult	18	95A
177	bones	128	4	273	2						female	adult	40-59	95A
178	bones	128	4	273	2						unspecified	child	13-15	95A
179	bones	128	4	273	2						unspecified	child	5-6	95A
180	bones	128	4	273	2						female	adult	20-39	95A
181	bones	128	4	273	2						male	old_adult	60>	95A
182	bones	128	4	273	2						unspecified	child	5-6	95A
183	bones	128	4	273	2						male	adult	40-59	95A
184	bones	128	4	273	2						female	adult	20-39	95A
185	bones	128	4	273	2						female	adult	20-39	95A
186	bones	128	4	273	2						male	adult	40-59	95A
187	bones	128	4	273	2						male	adult	40-59	95A
188	bones	128	4	273	2						male	adult	20-39	95A
189	bones	128	4	273	2						unspecified	child	1-4	95A
190	bones	128	4	273	2						male	adult	40-59	95A
191	bones	128	4	273	2						unspecified	child	10-14	95A
192	bones	128	4	273	2						female	adult	20-39	95A
193	bones	128	4	273	2						female	adult	40-59	95A
194	bones	128	4	273	2						female	adult	40-59	95A
195	bones	128	4	273	2						female	old_adult	60>	95A
196	bones	128	4	273	2						unspecified	child	13-14	95A
197	bones	128	4	273	2						unspecified	child	5	95A
198	bones	128	4	273	2						unspecified	child	08-09	95A
199	bones	128	4	273	2						male	adult	20>	95A
200	bones	220	4	240	2						female	adult	20-39	95C
201	bones	220	4	240	2						female	adult	40-59	95C
202	bones	220	4	240	2						male	adult	40-59	95C
203	bones	220	4	240	2						unspecified	child	12-13	95C
204	bones	220	4	240	2						male	old_adult	60>	95C
205	bones	220	4	240	2						female	young_adult	15-19	95C
206	bones	220	4	240	2						male	adult	40-59	95C
207	bones	220	4	240	2						female	adult	40-59	95C
208	bones	220	4	240	2						unspecified	child	-1	95C
209	bones	220	4	240	2						male	adult	40-59	95C
210	bones	220	4	240	2						male	young_adult	15-19	95C
211	bones	220	4	240	2						female	adult	40-59	95C
212	bones	220	4	240	2						unspecified	child	-1	95C
213	bones	220	4	240	2						unspecified	child	-1	95C
214	bones	220	4	240	2						unspecified	child	-1	95C
215	bones	220	4	240	2						unspecified	child	-1	95C
216	bones	220	4	240	2						unspecified	child	-1	95C
217	bones	220	4	240	2						unspecified	child	-1	95C
218	bones	220	4	240	2						unspecified	child	-1	95C
219	bones	220	4	240	2						unspecified	child	-1	95C
220	bones	220	4	240	2						unspecified	child	-1	95C
221	bones	222	4	240	2						male	adult	40-59	95B
222	bones	222	4	240	2						unspecified	child	-1	95B
223	grave	210	2	273	2	251.55	212	219	5	house
224	portrait	210	2	240	2						male	adult		223
225	portrait	210	2	260	2						male	adult		223
226	portrait	210	2	240	2						male	adult		223
227	portrait	230	2	260	2						male	adult		223
228	portrait	230	2	260	2						female	adult		223
229	portrait	210	2	260	2						male	adult		223
230	portrait	210	2	260	2						male	adult		223
231	portrait	210	2	260	2						male	adult		223
232	portrait	210	2	260	2						female	adult		223
233	portrait	220	2	240	2						female	adult		223
234	portrait	220	2	240	2						male	adult		223
235	portrait	220	2	240	2						female	adult		223
236	portrait	220	2	240	2						male	adult		223
237	portrait	220	2	240	2						male	adult		223
238	portrait	220	2	240	2						male	adult		223
239	portrait	220	2	240	2						male	adult		223
240	portrait	220	2	240	2						male	adult		223
241	portrait	220	2	240	2						male	adult		223
242	portrait	220	2	240	2						female	adult		223
243	portrait	220	2	240	2						female	adult		223
244	portrait	220	2	240	2						male	adult		223
245	portrait	220	2	240	2						male	adult		223
246	portrait	220	2	240	2						female	adult		223
247	portrait	220	2	240	2						male	adult		223
248	portrait	220	2	240	2						male	adult		223
249	portrait	220	2	240	2						male	adult		223
250	portrait	220	2	240	2						male	adult		223
251	portrait	220	2	240	2						male	adult		223
252	portrait	220	2	240	2						male	adult		223
253	portrait	220	2	240	2						male	adult		223
254	portrait	220	2	240	2						female	adult		223
255	portrait	220	2	240	2						male	adult		223
256	portrait	220	2	240	2						female	adult		223
257	portrait	220	2	240	2						female	adult		223
258	portrait	220	2	240	2						male	adult		223
259	portrait	220	2	240	2						male	adult		223
260	portrait	220	2	240	2						female	adult		223
261	portrait	220	2	240	2						male	adult		223
262	portrait	220	2	240	2						female	adult		223
263	portrait	220	2	240	2						male	adult		223
264	portrait	220	2	240	2						unspecified	unspecified		223
265	portrait	220	2	240	2						male	adult		223
266	portrait	220	2	240	2						unspecified	unspecified		223
267	portrait	220	2	240	2						female	adult		223
268	portrait	220	2	240	2						female	adult		223
269	portrait	220	2	240	2						male	adult		223
270	portrait	220	2	240	2						male	adult		223
271	portrait	220	2	240	2						male	adult		223
272	portrait	220	2	240	2						female	adult		223
273	portrait	220	2	240	2						female	adult		223
274	portrait	220	2	240	2						male	adult		223
275	portrait	220	2	240	2						female	adult		223
276	portrait	220	2	240	2						female	adult		223
277	portrait	220	2	240	2						male	adult		223
278	portrait	220	2	240	2						female	adult		223
279	portrait	220	2	240	2						female	adult		223
280	portrait	220	2	240	2						male	adult		223
281	portrait	220	2	240	2						male	adult		223
282	portrait	220	2	240	2						male	adult		223
283	portrait	220	2	240	2						male	adult		223
284	portrait	220	2	240	2						female	adult		223
285	portrait	220	2	240	2						female	adult		223
286	portrait	220	2	240	2						male	adult		223
287	portrait	220	2	240	2						male	adult		223
288	portrait	220	2	240	2						male	adult		223
289	portrait	220	2	240	2						male	adult		223
290	portrait	220	2	240	2						male	adult		223
291	portrait	220	2	240	2						unspecified	unspecified		223
292	portrait	220	2	240	2						unspecified	unspecified		223
293	portrait	220	2	240	2						unspecified	unspecified		223
294	portrait	220	2	240	2						unspecified	unspecified		223
295	portrait	220	2	240	2						unspecified	unspecified		223
296	portrait	220	2	240	2						unspecified	unspecified		223
297	portrait	220	2	240	2						unspecified	unspecified		223
298	portrait	220	2	240	2						unspecified	unspecified		223
299	portrait	220	2	240	2						male	adult		223
300	portrait	220	2	240	2						unspecified	unspecified		223
301	portrait	220	2	240	2						unspecified	unspecified		223
302	portrait	220	2	240	2						unspecified	unspecified		223
303	portrait	220	2	240	2						unspecified	unspecified		223
304	portrait	220	2	240	2						unspecified	unspecified		223
305	portrait	220	2	240	2						unspecified	unspecified		223
306	portrait	220	2	240	2						unspecified	unspecified		223
307	portrait	220	2	240	2						unspecified	unspecified		223
308	portrait	220	2	240	2						female	adult		223
309	portrait	220	2	240	2						unspecified	unspecified		223
310	portrait	220	2	240	2						male	adult		223
311	portrait	220	2	240	2						unspecified	unspecified		223
312	portrait	220	2	240	2						female	adult		223
313	portrait	220	2	240	2						female	adult		223
314	portrait	220	2	240	2						male	adult		223
315	portrait	220	2	240	2						male	adult		223
316	portrait	220	2	240	2						male	adult		223
317	portrait	220	2	240	2						male	adult		223
318	portrait	220	2	240	2						male	adult		223
319	portrait	220	2	240	2						male	adult		223
320	portrait	220	2	240	2						female	adult		223
321	portrait	240	2	273	2						male	adult		223
322	portrait	240	2	273	2						unspecified	unspecified		223
323	portrait	240	2	273	2						male	adult		223
324	portrait	210	2	260	2						female	adult		223
325	portrait	210	2	260	2						female	adult		223
326	portrait	210	2	260	2						female	adult		223
327	portrait	210	2	260	2						female	adult		223
328	portrait	210	2	260	2						female	adult		223
329	portrait	210	2	260	2						female	adult		223
330	portrait	220	2	240	2						male	adult		223
331	portrait	210	2	250	2						male	adult		223
332	bones	210	2	260	2						male	adult		223
333	bones	210	2	260	2						male	adult		223
334	bones	210	2	260	2						male	adult		223
335	bones	210	2	260	2						male	adult		223
336	bones	210	2	260	2						male	adult		223
337	bones	210	2	260	2						male	adult		223
338	bones	210	2	260	2						male	adult		223
339	bones	210	2	260	2						male	adult		223
340	bones	210	2	260	2						male	adult		223
341	bones	210	2	260	2						male	adult		223
342	bones	210	2	260	2						male	adult		223
343	bones	210	2	260	2						male	adult		223
344	bones	210	2	260	2						male	adult		223
345	bones	210	2	260	2						male	adult		223
346	bones	210	2	260	2						male	adult		223
347	bones	210	2	260	2						male	adult		223
348	bones	210	2	260	2						male	adult		223
349	bones	210	2	260	2						male	adult		223
350	bones	210	2	260	2						male	adult		223
351	bones	210	2	260	2						male	adult		223
352	bones	210	2	260	2						male	adult		223
353	bones	210	2	260	2						female	adult		223
354	bones	210	2	260	2						female	adult		223
355	bones	210	2	260	2						female	adult		223
356	bones	210	2	260	2						female	adult		223
357	bones	210	2	260	2						female	adult		223
358	bones	210	2	260	2						female	adult		223
359	bones	210	2	260	2						female	adult		223
360	bones	210	2	260	2						female	adult		223
361	bones	210	2	260	2						female	adult		223
362	bones	210	2	260	2						female	adult		223
363	bones	210	2	260	2						female	adult		223
364	bones	210	2	260	2						female	adult		223
365	bones	210	2	260	2						female	adult		223
366	bones	210	2	260	2						female	adult		223
367	bones	210	2	260	2						female	adult		223
368	bones	210	2	260	2						female	adult		223
369	bones	210	2	260	2						female	adult		223
370	bones	210	2	260	2						female	adult		223
371	bones	210	2	260	2						female	adult		223
372	bones	210	2	260	2						female	adult		223
373	bones	210	2	260	2						female	adult		223
374	bones	210	2	260	2						female	adult		223
375	bones	210	2	260	2						female	adult		223
376	bones	210	2	260	2						unspecified	adult		223
377	bones	210	2	260	2						unspecified	child		223
378	bones	210	2	260	2						unspecified	child		223
379	bones	210	2	260	2						unspecified	child		223
380	bones	210	2	260	2						unspecified	child		223
381	bones	210	2	260	2						unspecified	child		223
382	bones	210	2	260	2						unspecified	child		223
383	bones	210	2	260	2						unspecified	child		223
384	bones	210	2	260	2						unspecified	child		223
385	bones	210	2	260	2						unspecified	child		223
386	bones	210	2	260	2						unspecified	child		223
387	bones	210	2	260	2						unspecified	child		223
388	bones	210	2	260	2						unspecified	child		223
389	bones	210	2	260	2						unspecified	child		223
390	bones	210	2	260	2						unspecified	child		223
391	bones	210	2	260	2						unspecified	child		223
392	bones	210	2	260	2						unspecified	child		223
393	bones	210	2	260	2						unspecified	child		223
394	bones	210	2	260	2						unspecified	child		223
395	bones	210	2	260	2						unspecified	child		223
396	bones	210	2	260	2						unspecified	child		223
397	bones	210	2	260	2						unspecified	child		223
398	bones	210	2	260	2						unspecified	child		223
399	bones	210	2	260	2						unspecified	child		223
400	bones	210	2	260	2						unspecified	child		223
401	bones	210	2	260	2						unspecified	child		223
402	bones	210	2	260	2						unspecified	child		223
403	bones	210	2	260	2						unspecified	child		223
404	bones	210	2	260	2						unspecified	child		223
405	bones	210	2	260	2						unspecified	child		223
406	bones	210	2	260	2						unspecified	child		223
407	bones	210	2	260	2						unspecified	child		223
408	bones	210	2	260	2						unspecified	child		223
409	bones	210	2	260	2						unspecified	child		223
410	bones	210	2	260	2						unspecified	child		223
411	bones	210	2	260	2						unspecified	child		223
412	bones	210	2	260	2						unspecified	child		223
413	bones	210	2	260	2						unspecified	child		223
414	bones	210	2	260	2						unspecified	child		223
415	bones	210	2	260	2						unspecified	child		223
416	grave	89	4	200	2	40	27	27	4	tower
417	portrait	150	2	200	2						female	adult		416
418	grave	100	2	273	2	unknown	1	1	2	tower
419	portrait	200	2	273	2						unspecified	unspecified		418
420	portrait	200	2	273	2						unspecified	unspecified		418
421	portrait	200	2	273	2						unspecified	unspecified		418
422	portrait	200	2	273	2						unspecified	unspecified		418
423	grave	240	1	273	1	unknown	1	3	1	unspecified
424	portrait	240	2	273	2						male	adult		423
425	portrait	240	2	273	2						male	adult		423
426	portrait	240	2	273	2						male	adult		423
427	grave	150	2	200	2	unknown	23	23	2	house
428	portrait	150	2	200	2						unspecified	unspecified		427
429	portrait	150	2	200	2						unspecified	unspecified		427
430	portrait	150	2	200	2						unspecified	unspecified		427
431	portrait	150	2	200	2						unspecified	unspecified		427
432	grave	200	2	273	2	unknown	24	24	3	house
433	portrait	200	2	273	2						male	adult		432
434	portrait	200	2	273	2						female	unspecified		432
435	portrait	200	2	273	2						unspecified	unspecified		432
436	portrait	200	2	273	2						unspecified	unspecified		432
437	portrait	200	2	273	2						female	unspecified		432
438	portrait	200	2	273	2						unspecified	unspecified		432
439	grave	50	2	128	3	33.54	35	67	2	tower
440	portrait	1	2	128	3						unspecified	unspecified		439
441	portrait	1	2	128	3						unspecified	unspecified		439
442	portrait	1	2	128	3						unspecified	unspecified		439
443	portrait	1	2	128	3						unspecified	unspecified		439
444	portrait	1	2	128	3						unspecified	unspecified		439
445	grave	130/131	4	273	1	unknown	3	3	1	hypogeum
446	portrait	180	2	240	2						female	adult		445
447	portrait	180	2	240	2						female	adult		445
448	portrait	180	2	240	2						female	adult		445
449	portrait	200	2	273	2						female	adult		445
450	portrait	200	2	273	2						male	adult		445
451	portrait	200	2	273	2						male	adult		445
452	portrait	200	2	273	2						male	adult		445
453	portrait	200	2	273	2						male	adult		445
454	portrait	200	2	273	2						male	adult		445
455	portrait	200	2	273	2						female	adult		445
456	portrait	200	2	273	2						male	adult		445
457	portrait	200	2	273	2						female	adult		445
458	portrait	200	2	273	2						male	adult		445
459	portrait	200	2	273	2						male	adult		445
460	portrait	200	2	273	2						female	adult		445
461	portrait	200	2	273	2						male	adult		445
462	grave	150	2	240	2	unknown	3	3	2	house
463	portrait	220	2	240	2						female	adult		462
464	portrait	150	1	240	1						unspecified	unspecified		462
465	portrait	150	1	240	1						unspecified	unspecified		462
466	portrait	150	1	240	1						unspecified	unspecified		462
467	portrait	150	1	240	1						unspecified	unspecified		462
468	portrait	150	1	240	1						unspecified	unspecified		462
469	portrait	150	1	240	1						unspecified	unspecified		462
470	portrait	150	1	240	1						unspecified	unspecified		462
471	portrait	150	1	240	1						unspecified	unspecified		462
472	portrait	150	1	240	1						unspecified	unspecified		462
473	portrait	150	1	240	1						unspecified	unspecified		462
474	portrait	150	1	240	1						unspecified	unspecified		462
475	portrait	150	1	240	1						unspecified	unspecified		462
476	grave	50	2	273	2	102.37	28	34	4	tower
477	portrait	50	2	100	2						male	adult		476
478	portrait	50	2	100	2						male	adult		476
479	portrait	50	2	100	2						male	adult		476
480	portrait	50	2	100	2						male	adult		476
481	portrait	75	2	100	2						male	adult		476
482	portrait	50	2	100	2						female	adult		476
483	portrait	200	2	273	2						male	adult		476
484	portrait	50	2	100	2						female	adult		476
485	portrait	50	2	100	2						female	adult		476
486	portrait	50	2	100	2						female	adult		476
487	grave	33	4	129/130	4	60.59	180	180	4	tower
488	portrait	50	3	100	3						male	adult		487
489	portrait	50	3	100	3						male	adult		487
490	portrait	50	3	100	3						male	adult		487
491	grave	70	2	150	2	40.21	35	39	5	hypogeum
492	bones	70	2	150	2						unspecified	adult		491
493	bones	70	2	150	2						unspecified	adult		491
494	bones	70	2	150	2						female	young_adult		491
495	bones	70	2	150	2						unspecified	child	new-born	491
496	bones	70	2	150	2						unspecified	child	new-born	491
497	bones	70	2	150	2						unspecified	child	infant	491
498	bones	70	2	150	2						unspecified	child	infant	491
499	bones	70	2	150	2						unspecified	child	infant	491
500	bones	70	2	150	2						unspecified	child	infant	491
501	bones	70	2	150	2						unspecified	child	infant	491
502	portrait	30	2	80	2						female	adult		491
503	portrait	100	2	130	2						male	adult		491
504	portrait	100	2	130	2						male	adult		491
505	portrait	30	2	80	2						male	adult		491
506	portrait	130	2	150	2						male	adult		491
507	grave	103	4	273	2	200.88	297	297	4	tower
508	bones	103	4	273	2						unspecified	adult		507
509	bones	103	4	273	2						unspecified	child		507
510	portrait	103	4	103	4						male	adult		507
511	portrait	103	2	150	2						male	adult		507
512	portrait	103	2	150	2						female	adult		507
513	portrait	103	2	150	2						female	adult		507
514	portrait	103	2	150	2						female	adult		507
515	portrait	103	2	150	2						female	adult		507
516	portrait	103	2	150	2						female	adult		507
517	portrait	103	2	150	2						female	adult		507
518	portrait	103	2	150	2						male	adult		507
519	portrait	103	2	150	2						female	adult		507
520	portrait	103	2	150	2						female	adult		507
521	portrait	103	2	150	2						male	adult		507
522	portrait	103	2	200	2						female	adult		507
523	portrait	103	2	200	2						female	adult		507
524	portrait	103	2	200	2						female	adult		507
525	portrait	103	2	200	2						female	adult		507
526	portrait	103	2	200	2						female	adult		507
527	portrait	103	2	110	2						male	adult		507
528	portrait	103	2	110	2						male	adult		507
529	portrait	103	2	110	2						male	adult		507
530	portrait	103	2	110	2						male	adult		507
531	portrait	103	2	110	2						male	adult		507
532	portrait	103	2	110	2						male	adult		507
533	portrait	103	2	110	2						male	adult		507
534	portrait	103	2	110	2						male	adult		507
535	portrait	103	2	150	2						female	adult		507
536	portrait	103	2	150	2						female	adult		507
537	portrait	103	2	150	2						female	adult		507
538	portrait	103	2	150	2						female	adult		507
539	portrait	120	2	140	2						male	adult		507
540	portrait	125	2	150	2						male	adult		507
541	portrait	140	2	170	2						male	adult		507
542	portrait	140	2	200	2						male	adult		507
543	portrait	150	2	200	2						male	adult		507
544	portrait	150	2	200	2						male	adult		507
545	portrait	150	2	200	2						male	adult		507
546	portrait	150	2	200	2						male	adult		507
547	portrait	150	2	200	2						unspecified	adult		507
548	portrait	150	2	200	2						male	adult		507
549	portrait	170	2	200	2						male	adult		507
550	portrait	170	2	200	2						male	adult		507
551	portrait	170	2	200	2						male	adult		507
552	portrait	170	2	200	2						male	adult		507
553	portrait	170	2	200	2						male	adult		507
554	portrait	170	2	200	2						male	adult		507
555	portrait	170	2	200	2						unspecified	adult		507
556	portrait	170	2	200	2						male	adult		507
557	portrait	170	2	200	2						male	adult		507
558	portrait	170	2	200	2						male	adult		507
559	portrait	170	2	200	2						female	adult		507
560	portrait	180	2	240	2						male	adult		507
561	portrait	200	2	273	2						female	adult		507
562	portrait	200	2	273	2						male	adult		507
563	portrait	200	2	273	2						male	adult		507
564	portrait	220	2	240	2						male	adult		507
565	portrait	103	3	150	2						unspecified	unspecified		507
566	portrait	103	3	150	2						unspecified	unspecified		507
567	portrait	103	3	150	2						female	adult		507
568	portrait	103	3	150	2						unspecified	adult		507
569	portrait	103	3	150	2						unspecified	adult		507
570	portrait	103	3	150	2						unspecified	adult		507
571	portrait	103	3	150	2						unspecified	adult		507
572	portrait	103	3	150	2						unspecified	adult		507
573	portrait	103	3	150	2						unspecified	adult		507
574	portrait	103	3	150	2						unspecified	adult		507
575	portrait	103	3	150	2						unspecified	adult		507
576	portrait	103	3	150	2						unspecified	adult		507
577	portrait	103	3	150	2						male	adult		507
578	grave	83	4	150	2	81.31	99	99	4	tower
579	portrait	83	2	130	2						male	adult		578
580	portrait	83	2	130	2						male	adult		578
581	portrait	83	2	130	2						female	adult		578
582	portrait	114	4	114	4						male	child		578
583	portrait	114	4	114	4						female	child		578
584	portrait	100	2	150	2						female	adult		578
585	portrait	100	2	150	2						female	adult		578
586	portrait	100	2	150	2						male	adult		578
587	portrait	100	2	150	2						male	adult		578
588	portrait	100	2	150	2						unspecified	unspecified		578
589	grave	1	2	200	2	63.91	7	7	4	tower
590	portrait	50	2	150	2						male	adult		589
591	portrait	50	2	150	2						male	adult		589
592	portrait	50	2	150	2						male	adult		589
593	portrait	50	2	150	2						male	adult		589
594	portrait	150	2	200	2						female	adult		589
595	portrait	100	2	150	2						male	adult		589
596	portrait	100	2	150	2						female	adult		589
597	grave	108	4	273	2	121.71	219	219	5	hypogeum
598	bones	108	4	273	2						male	adult		597
599	bones	108	4	273	2						unspecified	unspecified		597
600	bones	108	4	273	2						unspecified	unspecified		597
601	bones	108	4	273	2						unspecified	unspecified		597
602	bones	108	4	273	2						unspecified	unspecified		597
603	bones	108	4	273	2						unspecified	child		597
604	bones	108	4	273	2						unspecified	child		597
605	bones	108	4	273	2						unspecified	child		597
606	portrait	240	2	273	2						female	adult		597
607	portrait	240	2	273	2						male	adult		597
608	portrait	240	2	273	2						male	adult		597
609	portrait	240	2	273	2						male	adult		597
610	portrait	240	2	273	2						male	adult		597
611	portrait	240	2	273	2						female	adult		597
612	portrait	240	2	273	2						male	adult		597
613	portrait	240	2	273	2						male	adult		597
614	portrait	240	2	273	2						female	adult		597
615	portrait	240	2	273	2						unspecified	unspecified		597
616	portrait	240	2	273	2						female	adult		597
617	portrait	240	2	273	2						male	adult		597
618	portrait	240	2	273	2						male	adult		597
619	portrait	240	2	273	2						male	adult		597
620	portrait	240	2	273	2						male	adult		597
621	portrait	240	2	273	2						female	adult		597
622	portrait	240	2	273	2						male	adult		597
623	portrait	240	2	273	2						male	adult		597
624	portrait	240	2	273	2						female	adult		597
625	portrait	240	2	273	2						male	adult		597
626	portrait	240	2	273	2						male	adult		597
627	portrait	240	2	273	2						male	adult		597
628	portrait	240	2	273	2						male	adult		597
629	portrait	240	2	273	2						female	adult		597
630	portrait	240	2	273	2						male	adult		597
631	portrait	140	2	160	2						female	adult		597
632	portrait	140	2	160	2						male	child		597
633	portrait	140	2	160	2						female	adult		597
634	portrait	140	2	160	2						female	adult		597
635	portrait	140	2	160	2						male	adult		597
636	portrait	140	2	160	2						female	adult		597
637	portrait	140	2	160	2						male	adult		597
638	portrait	140	2	160	2						male	adult		597
639	portrait	170	2	200	2						male	adult		597
640	portrait	170	2	200	2						male	adult		597
641	portrait	170	2	200	2						male	adult		597
642	portrait	100	2	120	2						female	adult		597
643	portrait	120	2	140	2						male	adult		597
644	portrait	140	2	170	2						female	adult		597
645	portrait	140	2	170	2						female	adult		597
646	portrait	150	2	200	2						male	adult		597
647	portrait	108	3	108	3						male	adult		597
648	portrait	108	3	108	3						male	adult		597
649	portrait	100	2	150	2						female	adult		597
650	portrait	100	2	150	2						female	adult		597
651	portrait	100	2	150	2						male	adult		597
652	portrait	130	2	150	2						male	adult		597
653	portrait	150	2	200	2						female	adult		597
654	portrait	100	2	150	2						female	adult		597
655	portrait	100	2	150	2						female	adult		597
656	portrait	237	2	255	2						male	adult		597
657	portrait	237	2	255	2						female	adult		597
658	portrait	237	2	255	2						female	adult		597
659	grave	138	4	273	2	126.66	116	123	4	hypogeum
660	bones	138	4	273	2						unspecified	unspecified		659
661	bones	138	4	273	2						unspecified	unspecified		659
662	bones	138	4	273	2						unspecified	unspecified		659
663	bones	138	4	273	2						unspecified	unspecified		659
664	bones	138	4	273	2						unspecified	unspecified		659
665	bones	138	4	273	2						unspecified	unspecified		659
666	bones	138	4	273	2						unspecified	unspecified		659
667	bones	138	4	273	2						unspecified	unspecified		659
668	bones	138	4	273	2						unspecified	unspecified		659
669	bones	138	4	273	2						unspecified	unspecified		659
670	bones	138	4	273	2						unspecified	unspecified		659
671	bones	138	4	273	2						unspecified	unspecified		659
672	bones	138	4	273	2						unspecified	unspecified		659
673	bones	138	4	273	2						unspecified	unspecified		659
674	bones	138	4	273	2						unspecified	unspecified		659
675	bones	138	4	273	2						unspecified	unspecified		659
676	bones	138	4	273	2						unspecified	unspecified		659
677	bones	138	4	273	2						unspecified	unspecified		659
678	bones	138	4	273	2						unspecified	unspecified		659
679	bones	138	4	273	2						unspecified	unspecified		659
680	bones	138	4	273	2						unspecified	unspecified		659
681	bones	138	4	273	2						unspecified	unspecified		659
682	bones	138	4	273	2						unspecified	unspecified		659
683	bones	138	4	273	2						unspecified	unspecified		659
684	bones	138	4	273	2						unspecified	unspecified		659
685	bones	138	4	273	2						unspecified	unspecified		659
686	bones	138	4	273	2						unspecified	unspecified		659
687	bones	138	4	273	2						unspecified	unspecified		659
688	bones	138	4	273	2						unspecified	unspecified		659
689	bones	138	4	273	2						unspecified	unspecified		659
690	bones	138	4	273	2						unspecified	unspecified		659
691	bones	138	4	273	2						unspecified	unspecified		659
692	bones	138	4	273	2						unspecified	unspecified		659
693	bones	138	4	273	2						unspecified	unspecified		659
694	bones	138	4	273	2						unspecified	unspecified		659
695	bones	138	4	273	2						unspecified	unspecified		659
696	bones	138	4	273	2						unspecified	unspecified		659
697	bones	138	4	273	2						unspecified	unspecified		659
698	bones	138	4	273	2						unspecified	unspecified		659
699	bones	138	4	273	2						unspecified	unspecified		659
700	bones	138	4	273	2						unspecified	unspecified		659
701	bones	138	4	273	2						unspecified	unspecified		659
702	bones	138	4	273	2						unspecified	unspecified		659
703	bones	138	4	273	2						unspecified	unspecified		659
704	portrait	170	2	200	2						female	adult		659
705	portrait	220	2	240	2						female	adult		659
706	portrait	220	2	240	2						male	adult		659
707	portrait	220	2	240	2						male	adult		659
708	portrait	220	2	240	2						male	adult		659
709	portrait	220	2	240	2						male	adult		659
710	portrait	220	2	240	2						male	adult		659
711	portrait	220	2	240	2						female	adult		659
712	portrait	220	2	240	2						male	adult		659
713	portrait	220	2	240	2						male	adult		659
714	portrait	220	2	240	2						male	adult		659
715	portrait	220	2	240	2						female	adult		659
716	portrait	220	2	240	2						male	adult		659
717	portrait	220	2	240	2						male	adult		659
718	portrait	220	2	240	2						male	adult		659
719	portrait	220	2	240	2						female	adult		659
720	portrait	220	2	240	2						male	adult		659
721	portrait	220	2	240	2						female	adult		659
722	portrait	220	2	240	2						male	adult		659
723	portrait	220	2	240	2						female	adult		659
724	portrait	220	2	240	2						male	adult		659
725	portrait	220	2	240	2						male	adult		659
726	portrait	220	2	240	2						male	adult		659
727	portrait	220	2	240	2						female	adult		659
728	portrait	220	2	240	2						male	adult		659
729	portrait	220	2	240	2						unspecified	unspecified		659
730	portrait	220	2	240	2						female	adult		659
731	portrait	220	2	240	2						male	adult		659
732	portrait	180	2	240	2						female	adult		659
733	portrait	180	2	240	2						male	adult		659
734	portrait	200	2	273	2						male	adult		659
735	portrait	150	2	200	2						male	adult		659
736	portrait	180	2	240	2						male	adult		659
737	portrait	180	2	240	2						male	adult		659
738	portrait	180	2	240	2						male	adult		659
739	portrait	180	2	240	2						male	adult		659
740	portrait	180	2	240	2						male	adult		659
741	portrait	180	2	240	2						male	adult		659
742	portrait	180	2	240	2						male	adult		659
743	portrait	180	2	240	2						male	adult		659
744	portrait	180	2	240	2						male	adult		659
745	portrait	180	2	240	2						male	adult		659
746	portrait	180	2	240	2						male	adult		659
747	portrait	180	2	240	2						male	adult		659
748	portrait	180	2	240	2						male	adult		659
749	portrait	180	2	240	2						female	adult		659
750	portrait	180	2	240	2						female	adult		659
751	portrait	180	2	240	2						female	adult		659
752	portrait	180	2	240	2						female	adult		659
753	portrait	150	2	200	2						female	adult		659
754	portrait	180	2	240	2						female	adult		659
755	portrait	240	2	273	2						female	adult		659
756	portrait	180	2	240	2						male	adult		659
757	portrait	180	2	220	2						male	adult		659
758	portrait	180	2	240	2						male	adult		659
759	portrait	200	2	240	2						female	adult		659
760	portrait	200	2	250	2						female	adult		659
761	portrait	210	2	240	2						female	adult		659
762	portrait	220	2	240	2						female	adult		659
763	portrait	220	2	240	2						unspecified	unspecified		659
764	portrait	220	2	240	2						unspecified	unspecified		659
765	portrait	220	2	240	2						male	adult		659
766	portrait	220	2	240	2						female	adult		659
767	portrait	220	2	240	2						male	adult		659
768	portrait	220	2	240	2						male	adult		659
769	portrait	220	2	240	2						unspecified	unspecified		659
770	portrait	200	2	250	2						male	adult		659
771	portrait	180	2	240	2						female	adult		659
772	portrait	180	2	240	2						unspecified	unspecified		659
773	portrait	200	2	273	2						female	adult		659
774	grave	149	4	273	2	101.67	81	81	4	house
775	bones	149	4	273	2						unspecified	unspecified		774
776	bones	149	4	273	2						unspecified	unspecified		774
777	bones	149	4	273	2						unspecified	unspecified		774
778	bones	149	4	273	2						unspecified	unspecified		774
779	bones	149	4	273	2						unspecified	unspecified		774
780	bones	149	4	273	2						unspecified	unspecified		774
781	bones	149	4	273	2						unspecified	unspecified		774
782	bones	149	4	273	2						unspecified	unspecified		774
783	bones	149	4	273	2						unspecified	unspecified		774
784	bones	149	4	273	2						unspecified	unspecified		774
785	bones	149	4	273	2						unspecified	unspecified		774
786	bones	149	4	273	2						unspecified	unspecified		774
787	bones	149	4	273	2						unspecified	unspecified		774
788	bones	149	4	273	2						unspecified	unspecified		774
789	bones	149	4	273	2						unspecified	unspecified		774
790	bones	149	4	273	2						unspecified	unspecified		774
791	bones	149	4	273	2						unspecified	unspecified		774
792	bones	149	4	273	2						unspecified	unspecified		774
793	bones	149	4	273	2						unspecified	unspecified		774
794	bones	149	4	273	2						unspecified	unspecified		774
795	bones	149	4	273	2						unspecified	unspecified		774
796	bones	149	4	273	2						unspecified	unspecified		774
797	bones	149	4	273	2						unspecified	unspecified		774
798	bones	149	4	273	2						unspecified	unspecified		774
799	bones	149	4	273	2						unspecified	unspecified		774
800	bones	149	4	273	2						unspecified	unspecified		774
801	bones	149	4	273	2						unspecified	unspecified		774
802	portrait	200	2	220	2						male	adult		774
803	portrait	220	2	240	2						female	adult		774
804	portrait	220	2	240	2						unspecified	unspecified		774
805	portrait	220	2	240	2						unspecified	unspecified		774
806	portrait	220	2	240	2						female	adult		774
807	portrait	220	2	240	2						male	adult		774
808	portrait	220	2	240	2						male	adult		774
809	portrait	220	2	240	2						male	adult		774
810	portrait	220	2	240	2						male	adult		774
811	portrait	220	2	240	2						male	adult		774
812	portrait	220	2	240	2						female	adult		774
813	portrait	220	2	240	2						male	adult		774
814	portrait	220	2	240	2						female	adult		774
815	portrait	220	2	240	2						male	adult		774
816	portrait	220	2	240	2						female	adult		774
817	portrait	220	2	240	2						male	adult		774
818	portrait	220	2	240	2						female	adult		774
819	portrait	220	2	240	2						male	adult		774
820	portrait	220	2	240	2						unspecified	adult		774
821	portrait	220	2	240	2						female	adult		774
822	portrait	220	2	240	2						unspecified	unspecified		774
823	portrait	220	2	240	2						unspecified	unspecified		774
824	portrait	220	2	240	2						female	adult		774
825	portrait	150	2	180	2						female	adult		774
826	portrait	200	2	273	2						male	adult		774
827	portrait	180	2	240	2						male	adult		774
828	portrait	200	2	273	2						unspecified	adult		774
829	portrait	200	2	273	2						female	adult		774
830	portrait	200	2	273	2						male	adult		774
831	portrait	220	2	240	2						female	adult		774
832	portrait	220	2	240	2						male	adult		774
833	portrait	180	2	240	2						female	adult		774
834	portrait	180	2	240	2						male	adult		774
835	portrait	180	2	240	2						male	adult		774
836	portrait	180	2	240	2						female	adult		774
837	portrait	180	2	240	2						unspecified	unspecified		774
838	portrait	180	2	240	2						unspecified	unspecified		774
839	portrait	180	2	240	2						unspecified	unspecified		774
840	portrait	180	2	240	2						unspecified	unspecified		774
841	portrait	180	2	240	2						unspecified	unspecified		774
842	portrait	180	2	240	2						unspecified	unspecified		774
843	portrait	180	2	240	2						female	adult		774
844	portrait	180	2	240	2						male	adult		774
845	portrait	220	2	240	2						unspecified	unspecified		774
846	portrait	220	2	240	2						male	adult		774
847	portrait	220	2	240	2						male	adult		774
848	portrait	220	2	240	2						male	adult		774
849	portrait	220	2	240	2						male	adult		774
850	portrait	220	2	240	2						male	adult		774
851	portrait	150	2	200	2						male	adult		774
852	portrait	150	2	200	2						male	adult		774
853	portrait	226	3	227	3						female	adult		774
854	portrait	233	3	234	3						male	adult		774
855	portrait	200	2	273	2						male	adult		774
856	portrait	200	2	273	2						male	adult		774
857	portrait	150	2	200	2						female	adult		774
858	portrait	200	2	273	2						female	adult		774
859	portrait	200	2	273	2						male	adult		774
860	grave	150	2	273	2	24.53	3	40	2	house
861	portrait	150	2	225	2						female	adult		860
862	portrait	150	2	225	2						male	adult		860
863	portrait	150	2	200	2						female	adult		860
864	portrait	150	2	200	2						unspecified	child		860
865	portrait	150	2	225	2						male	adult		860
866	portrait	200	2	250	2						female	adult		860
867	portrait	200	2	273	2						male	adult		860
868	portrait	200	2	273	2						unspecified	unspecified		860
869	portrait	200	2	273	2						male	unspecified		860
870	portrait	200	2	273	2						female	unspecified		860
871A	grave	90	1	150	2	40.06	7	7	3	hypogeum
871B	grave	239	4	273	2	12.64	10	10	3	hypogeum
872	portrait	150	2	150	2						female	adult		871A
873	portrait	150	2	150	2						male	child		871A
874	portrait	150	2	150	2						female	child		871A
875	portrait	100	2	130	2						female	adult		871A
876	portrait	150	2	150	2						female	adult		871A
877	portrait	150	2	150	2						female	child		871A
878	portrait	239	2	273	2						female	adult		871B
879	portrait	239	2	273	2						male	adult		871B
880	portrait	239	2	273	2						male	adult		871B
881	portrait	239	2	273	2						male	adult		871B
882	portrait	239	4	239	4						female	adult		871B
883	portrait	239	4	239	4						female	adult		871B
884	portrait	239	4	239	4						male	adult		871B
885	portrait	239	4	239	4						male	adult		871B
886	portrait	239	4	239	4						female	adult		871B
887	portrait	239	4	239	4						female	adult		871B
888	portrait	239	4	239	4						female	adult		871B
889	portrait	239	4	239	4						male	adult		871B
890	portrait	239	4	239	4						female	adult		871B
891	portrait	239	4	239	4						male	adult		871B
892	grave	67	2	160	2	65.1	88	101	2	tower
893	portrait	140	2	160	2						female	adult		892
894	portrait	140	2	160	2						male	adult		892
895	portrait	140	2	160	2						female	adult		892
896	portrait	140	2	160	2						female	adult		892
897	portrait	140	2	160	2						male	adult		892
898	portrait	140	2	160	2						male	adult		892
899	grave	100	2	240	2	unknown	1	1	2	tower
900	portrait	220	2	240	2						male	adult		899
901	portrait	220	2	240	2						male	adult		899
902	portrait	220	2	240	2						male	adult		899
903	grave	100	1	200	1	unknown	30	30	2	hypogeum
904	portrait	100	2	200	2						male	adult		903
905	portrait	100	2	200	2						female	adult		903
906	portrait	100	1	200	1						unspecified	unspecified		903
907	grave	1	2	160	1	35.49	41	81	2	tower
908	portrait	140	2	160	2						female	adult		907
909	grave	128	4	200	1	55.03	1	21	2	tower
910	portrait	150	2	200	2						unspecified	unspecified		909
911	portrait	150	2	200	2						unspecified	unspecified		909
912	portrait	150	2	200	2						unspecified	unspecified		909
913	grave	67	2	200	1	unknown	1	1	2	tower
914	portrait	150	2	200	2						unspecified	unspecified		913
915	portrait	150	2	200	2						unspecified	unspecified		913
916	portrait	150	2	200	2						unspecified	unspecified		913
917	portrait	150	2	200	2						unspecified	unspecified		913
918	grave	100	2	150	1	33.89	37	73	2	tower
919	portrait	100	2	125	2						male	adult		918
920	portrait	100	2	150	2						unspecified	unspecified		918
921	portrait	100	2	150	2						unspecified	unspecified		918
922	portrait	100	2	150	2						unspecified	unspecified		918
923	grave	33	2	170	1	48.63	70	70	2	tower
924	bones	33	2	170	1						unspecified	unspecified		923
925	portrait	135	2	170	2						unspecified	unspecified		923
926	portrait	135	2	170	2						unspecified	unspecified		923
927	portrait	135	2	170	2						unspecified	unspecified		923
928	portrait	135	2	170	2						unspecified	unspecified		923
929	portrait	135	2	170	2						male	adult		923
930	portrait	135	2	170	2						unspecified	unspecified		923
931	portrait	33	1	170	1						male	adult		923
932	portrait	130	2	130	2						female	adult		923
933	portrait	33	1	170	1						male	adult		923
934	portrait	33	1	170	1						male	adult		923
935	grave	120	4	273	1	2.16	8	36	2	tower
936	portrait	120	2	125	2						male	adult		935
937	grave	100	2	125	1	40.22	1	1	2	tower
938	portrait	100	2	125	2						male	adult		937
939	grave	100	2	150	1	1.32	2	2	2	tower
940	portrait	100	2	150	2						female	adult		939
941	portrait	100	2	150	2						male	adult		939
942	grave	180	1	240	1	unknown	1	1	1	house
943	portrait	180	2	240	2						male	adult		942
944	portrait	180	2	240	2						male	adult		942
945	portrait	180	2	240	2						unspecified	unspecified		942
946	portrait	180	2	240	2						unspecified	adult		942
947	portrait	180	2	240	2						male	adult		942
948	portrait	180	2	240	2						male	adult		942
949	portrait	180	2	240	2						male	adult		942
950	portrait	220	2	240	2						male	adult		942
951	grave	73	4	273	1	3.24	2	2	2	tower
952	portrait	73	4	73	4						male	adult		951
953	grave	88/89	4	273	2	95.02	39	39	3	hypogeum
954	portrait	88/89	2	100	2						male	adult		953
955	portrait	88/89	2	100	2						male	adult		953
956	portrait	88/89	2	100	2						male	adult		953
957	portrait	88/89	2	100	2						male	adult		953
958	portrait	88/89	2	100	2						male	adult		953
959	portrait	88/89	2	100	2						male	adult		953
960	portrait	88/89	2	100	2						male	adult		953
961	portrait	88/89	2	100	2						male	adult		953
962	portrait	88/89	2	100	2						male	adult		953
963	portrait	88/89	2	100	2						male	adult		953
964	portrait	88/89	2	100	2						male	adult		953
965	portrait	88/89	2	100	2						male	adult		953
966	portrait	90	2	130	2						female	adult		953
967	portrait	100	2	130	2						female	adult		953
968	portrait	100	2	130	2						male	adult		953
969	portrait	110	2	130	2						female	adult		953
970	portrait	120	2	150	2						male	adult		953
971	portrait	120	2	150	2						female	adult		953
972	portrait	180	2	240	2						male	adult		953
973	portrait	180	2	240	2						male	adult		953
974	portrait	180	2	240	2						male	adult		953
975	portrait	180	2	240	2						male	adult		953
976	portrait	229	2	273	2						male	adult		953
977	grave	89	4	220	2	79.59	38	38	3	hypogeum
978	portrait	70	2	89	2						male	adult		977
979	portrait	70	2	89	2						male	child		977
980	portrait	70	2	89	2						male	child		977
981	portrait	103	3	104	3						male	adult		977
982	portrait	110	2	130	2						female	adult		977
983	portrait	110	2	140	2						female	adult		977
984	portrait	110	2	140	2						male	adult		977
985	portrait	110	2	140	2						male	adult		977
986	portrait	110	2	140	2						male	adult		977
987	portrait	110	2	140	2						female	adult		977
988	portrait	125	2	150	2						male	adult		977
989	portrait	130	2	150	2						male	adult		977
990	portrait	140	2	170	2						female	adult		977
991	portrait	140	2	170	2						male	child		977
992	portrait	140	2	170	2						male	child		977
993	portrait	150	2	170	2						female	adult		977
994	portrait	150	2	180	2						male	adult		977
995	portrait	160	3	161	3						male	adult		977
996	portrait	160	2	180	2						male	adult		977
997	portrait	170	2	190	2						male	adult		977
998	portrait	170	2	200	2						male	adult		977
999	portrait	170	2	200	2						male	adult		977
1000	portrait	170	2	200	2						male	adult		977
1001	portrait	170	2	200	2						male	adult		977
1002	portrait	170	2	200	2						male	child		977
1003	portrait	170	2	200	2						male	child		977
1004	portrait	180	2	220	2						male	adult		977
1005	portrait	180	2	220	2						female	adult		977
1006	portrait	180	2	220	2						male	child		977
1007	portrait	180	2	230	2						male	adult		977
1008	portrait	200	2	220	2						female	adult		977
1009	portrait	200	2	220	2						male	adult		977
1010	portrait	200	2	220	2						male	adult		977
1011	portrait	200	2	220	2						male	adult		977
1012	portrait	200	2	220	2						male	adult		977
1013	portrait	200	2	220	2						male	adult		977
1014	portrait	200	2	220	2						female	adult		977
1015	portrait	200	2	220	2						female	adult		977
1016	portrait	200	2	220	2						male	adult		977
1017	portrait	200	2	220	2						female	adult		977
1018	portrait	200	2	220	2						male	adult		977
1019	portrait	200	2	220	2						male	child		977
1020	portrait	200	2	220	2						male	adult		977
1021	portrait	200	2	220	2						male	adult		977
1022	portrait	200	2	220	2						female	adult		977
1023	portrait	200	2	220	2						male	adult		977
1024	portrait	200	2	220	2						male	adult		977
1025	portrait	200	2	220	2						male	adult		977
1026	portrait	200	2	220	2						male	adult		977
1027	portrait	200	2	220	2						male	adult		977
1028	portrait	200	2	220	2						female	adult		977
1029	portrait	200	2	220	2						female	adult		977
1030	portrait	200	2	220	2						female	adult		977
1031	portrait	200	2	220	2						male	adult		977
1032	portrait	200	2	220	2						male	adult		977
1033	portrait	200	2	220	2						male	adult		977
1034	portrait	200	2	220	2						female	adult		977
1035	portrait	200	2	220	2						male	adult		977
1036	portrait	200	2	220	2						male	adult		977
1037	portrait	200	2	220	2						female	adult		977
1038	portrait	200	2	230	2						female	adult		977
1039	portrait	200	2	250	2						male	adult		977
1040	grave	80	2	250	2	226.77	175	276	4	hypogeum
1041	bones	80	2	250	2						unspecified	adult		1040
1042	bones	80	2	250	2						unspecified	adult		1040
1043	bones	80	2	250	2						unspecified	adult		1040
1044	bones	80	2	250	2						unspecified	adult		1040
1045	bones	80	2	250	2						unspecified	adult		1040
1046	bones	80	2	250	2						unspecified	adult		1040
1047	bones	80	2	250	2						unspecified	adult		1040
1048	bones	80	2	250	2						unspecified	adult		1040
1049	bones	80	2	250	2						unspecified	adult		1040
1050	bones	80	2	250	2						unspecified	adult		1040
1051	bones	80	2	250	2						unspecified	adult		1040
1052	bones	80	2	250	2						unspecified	adult		1040
1053	bones	80	2	250	2						unspecified	adult		1040
1054	bones	80	2	250	2						unspecified	adult		1040
1055	bones	80	2	250	2						unspecified	adult		1040
1056	bones	80	2	250	2						unspecified	adult		1040
1057	bones	80	2	250	2						unspecified	adult		1040
1058	bones	80	2	250	2						unspecified	adult		1040
1059	bones	80	2	250	2						unspecified	adult		1040
1060	bones	80	2	250	2						unspecified	adult		1040
1061	bones	80	2	250	2						unspecified	adult		1040
1062	bones	80	2	250	2						unspecified	child		1040
1063	bones	80	2	250	2						unspecified	child		1040
1064	bones	80	2	250	2						unspecified	adult		1040
1065	bones	80	2	250	2						unspecified	adult		1040
1066	bones	80	2	250	2						unspecified	adult		1040
1067	bones	80	2	250	2						unspecified	adult		1040
1068	bones	80	2	250	2						unspecified	adult		1040
1069	bones	80	2	250	2						unspecified	adult		1040
1070	bones	80	2	250	2						unspecified	adult		1040
1071	bones	80	2	250	2						unspecified	adult		1040
1072	bones	80	2	250	2						unspecified	adult		1040
1073	bones	80	2	250	2						unspecified	adult		1040
1074	bones	80	2	250	2						unspecified	adult		1040
1075	bones	80	2	250	2						unspecified	adult		1040
1076	bones	80	2	250	2						unspecified	adult		1040
1077	bones	80	2	250	2						unspecified	adult		1040
1078	bones	80	2	250	2						unspecified	adult		1040
1079	bones	80	2	250	2						unspecified	adult		1040
1080	bones	80	2	250	2						unspecified	adult		1040
1081	bones	80	2	250	2						unspecified	adult		1040
1082	bones	80	2	250	2						unspecified	adult		1040
1083	bones	80	2	250	2						unspecified	adult		1040
1084	bones	80	2	250	2						unspecified	adult		1040
1085	bones	80	2	250	2						unspecified	adult		1040
1086	bones	80	2	250	2						unspecified	adult		1040
1087	bones	80	2	250	2						unspecified	adult		1040
1088	bones	80	2	250	2						unspecified	adult		1040
1089	bones	80	2	250	2						unspecified	adult		1040
1090	bones	80	2	250	2						unspecified	adult		1040
1091	bones	80	2	250	2						unspecified	adult		1040
1092	bones	80	2	250	2						unspecified	adult		1040
1093	bones	80	2	250	2						unspecified	adult		1040
1094	bones	80	2	250	2						unspecified	adult		1040
1095	bones	80	2	250	2						unspecified	adult		1040
1096	bones	80	2	250	2						unspecified	adult		1040
1097	bones	80	2	250	2						unspecified	adult		1040
1098	bones	80	2	250	2						unspecified	adult		1040
1099	bones	80	2	250	2						unspecified	adult		1040
1100	bones	80	2	250	2						unspecified	adult		1040
1101	bones	80	2	250	2						unspecified	adult		1040
1102	bones	80	2	250	2						unspecified	adult		1040
1103	bones	80	2	250	2						unspecified	adult		1040
1104	bones	80	2	250	2						unspecified	unspecified		1040
1105	bones	80	2	250	2						unspecified	adult		1040
1106	bones	80	2	250	2						unspecified	adult		1040
1107	bones	80	2	250	2						unspecified	adult		1040
1108	bones	80	2	250	2						unspecified	adult		1040
1109	bones	80	2	250	2						unspecified	unspecified		1040
1110	bones	80	2	250	2						unspecified	adult		1040
1111	bones	80	2	250	2						unspecified	adult		1040
1112	bones	80	2	250	2						unspecified	adult		1040
1113	bones	80	2	250	2						unspecified	child		1040
1114	bones	80	2	250	2						unspecified	unspecified		1040
1115	bones	80	2	250	2						unspecified	adult		1040
1116	bones	80	2	250	2						unspecified	adult		1040
1117	bones	80	2	250	2						unspecified	adult		1040
1118	bones	80	2	250	2						unspecified	adult		1040
1119	bones	80	2	250	2						unspecified	adult		1040
1120	bones	80	2	250	2						unspecified	adult		1040
1121	bones	80	2	250	2						unspecified	adult		1040
1122	bones	80	2	250	2						unspecified	adult		1040
1123	bones	80	2	250	2						unspecified	adult		1040
1124	bones	80	2	250	2						unspecified	adult		1040
1125	bones	80	2	250	2						unspecified	adult		1040
1126	bones	80	2	250	2						unspecified	adult		1040
1127	bones	80	2	250	2						unspecified	adult		1040
1128	bones	80	2	250	2						unspecified	adult		1040
1129	bones	80	2	250	2						unspecified	adult		1040
1130	bones	80	2	250	2						unspecified	unspecified		1040
1131	bones	80	2	250	2						unspecified	unspecified		1040
1132	bones	80	2	250	2						unspecified	unspecified		1040
1133	bones	80	2	250	2						unspecified	adult		1040
1134	bones	80	2	250	2						unspecified	adult		1040
1135	bones	80	1	250	1						unspecified	unspecified		1040
1136	bones	80	1	250	1						unspecified	unspecified		1040
1137	bones	80	1	250	1						unspecified	unspecified		1040
1138	bones	80	1	250	1						unspecified	unspecified		1040
1139	bones	80	1	250	1						unspecified	unspecified		1040
1140	bones	150	2	250	2						unspecified	unspecified		1040
1141	bones	150	2	250	2						unspecified	unspecified		1040
1142	bones	150	2	250	2						unspecified	unspecified		1040
1143	bones	150	2	250	2						unspecified	unspecified		1040
1144	bones	150	2	250	2						unspecified	adult		1040
1145	bones	150	2	250	2						unspecified	unspecified		1040
1146	bones	150	2	250	2						unspecified	unspecified		1040
1147	bones	150	2	250	2						unspecified	unspecified		1040
1148	bones	150	2	250	2						unspecified	unspecified		1040
1149	bones	150	2	250	2						unspecified	child		1040
1150	bones	150	2	250	2						unspecified	adult		1040
1151	bones	150	2	250	2						unspecified	adult		1040
1152	portrait	80	2	120	2						female	adult		1040
1153	portrait	80	2	120	2						male	adult		1040
1154	portrait	80	2	120	2						female	adult		1040
1155	portrait	100	2	120	2						female	adult		1040
1156	portrait	100	2	130	2						female	adult		1040
1157	portrait	100	2	130	2						female	adult		1040
1158	portrait	100	2	130	2						male	adult		1040
1159	portrait	110	2	130	2						male	child		1040
1160	portrait	110	2	130	2						female	adult		1040
1161	portrait	120	2	140	2						male	adult		1040
1162	portrait	120	2	140	2						male	child		1040
1163	portrait	120	2	140	2						male	adult		1040
1164	portrait	120	2	140	2						male	adult		1040
1165	portrait	120	2	140	2						male	adult		1040
1166	portrait	120	2	140	2						female	adult		1040
1167	portrait	125	2	150	2						male	child		1040
1168	portrait	140	2	160	2						male	adult		1040
1169	portrait	140	2	160	2						male	adult		1040
1170	portrait	140	2	160	2						male	adult		1040
1171	portrait	140	2	160	2						female	adult		1040
1172	portrait	140	2	160	2						male	adult		1040
1173	portrait	140	2	160	2						male	adult		1040
1174	portrait	140	2	160	2						male	adult		1040
1175	portrait	140	2	160	2						male	adult		1040
1176	portrait	140	2	160	2						female	adult		1040
1177	portrait	140	2	160	2						female	adult		1040
1178	portrait	140	2	160	2						female	adult		1040
1179	portrait	140	2	170	2						male	adult		1040
1180	portrait	140	2	170	2						male	adult		1040
1181	portrait	140	2	170	2						male	child		1040
1182	portrait	140	2	170	2						male	child		1040
1183	portrait	150	2	170	2						female	adult		1040
1184	portrait	150	2	180	2						male	adult		1040
1185	portrait	150	2	200	2						male	adult		1040
1186	portrait	150	2	200	2						male	adult		1040
1187	portrait	150	2	200	2						female	adult		1040
1188	portrait	160	2	190	2						male	adult		1040
1189	portrait	160	2	190	2						male	adult		1040
1190	portrait	170	2	190	2						male	adult		1040
1191	portrait	170	2	200	2						male	adult		1040
1192	portrait	170	2	200	2						female	adult		1040
1193	portrait	170	2	200	2						female	adult		1040
1194	portrait	180	2	200	2						male	adult		1040
1195	portrait	180	2	200	2						female	adult		1040
1196	portrait	181	3	182	3						male	adult		1040
1197	portrait	181	3	182	3						male	adult		1040
1198	portrait	100	2	130	2						male	adult		1040
1199	portrait	130	2	160	2						male	adult		1040
1200	portrait	130	2	160	2						male	adult		1040
1201	portrait	140	2	160	2						female	adult		1040
1202	portrait	140	2	170	2						male	adult		1040
1203	portrait	150	2	175	2						female	adult		1040
1204	portrait	150	2	180	2						male	adult		1040
1205	portrait	150	2	180	2						male	adult		1040
1206	portrait	160	2	180	2						female	child		1040
1207	portrait	160	2	180	2						male	child		1040
1208	portrait	170	2	200	2						male	adult		1040
1209	portrait	175	2	200	2						female	adult		1040
1210	grave	100	2	225	2	153.41	56	218	5	hypogeum
1211	portrait	50	2	75	2						male	child		1210
1212	portrait	100	2	130	2						male	adult		1210
1213	portrait	100	2	130	2						female	adult		1210
1214	portrait	100	2	130	2						female	adult		1210
1215	portrait	100	2	130	2						female	adult		1210
1216	portrait	100	2	130	2						female	adult		1210
1217	portrait	100	2	130	2						female	adult		1210
1218	portrait	100	2	150	2						male	adult		1210
1219	portrait	100	2	150	2						male	adult		1210
1220	portrait	100	2	150	2						male	adult		1210
1221	portrait	100	2	150	2						female	adult		1210
1222	portrait	100	2	150	2						male	child		1210
1223	portrait	100	2	150	2						female	child		1210
1224	portrait	100	2	150	2						male	adult		1210
1225	portrait	100	2	150	2						male	adult		1210
1226	portrait	100	2	150	2						male	adult		1210
1227	portrait	100	2	150	2						female	adult		1210
1228	portrait	100	2	150	2						male	adult		1210
1229	portrait	110	2	140	2						male	adult		1210
1230	portrait	130	2	150	2						female	adult		1210
1231	portrait	130	2	160	2						male	adult		1210
1232	portrait	130	2	160	2						male	adult		1210
1233	portrait	130	2	160	2						male	adult		1210
1234	portrait	140	2	170	2						male	adult		1210
1235	portrait	150	2	170	2						male	adult		1210
1236	portrait	150	2	200	2						male	adult		1210
1237	portrait	150	2	200	2						male	adult		1210
1238	portrait	150	2	200	2						male	adult		1210
1239	portrait	150	2	200	2						male	adult		1210
1240	portrait	150	2	200	2						female	adult		1210
1241	portrait	150	2	200	2						male	adult		1210
1242	portrait	150	2	200	2						male	adult		1210
1243	portrait	150	2	200	2						female	adult		1210
1244	portrait	160	2	190	2						female	adult		1210
1245	portrait	170	2	200	2						male	adult		1210
1246	portrait	170	2	200	2						male	adult		1210
1247	portrait	175	2	225	2						male	adult		1210
1248	portrait	175	2	225	2						male	child		1210
1249	portrait	180	2	220	2						male	adult		1210
1250	portrait	200	2	220	2						female	adult		1210
1251	grave	113	4	220	2	98.19	13	13	2	hypogeum
1252	portrait	110	2	120	2						male	child		1251
1253	portrait	120	2	140	2						male	adult		1251
1254	portrait	120	2	140	2						female	adult		1251
1255	portrait	130	2	150	2						male	child		1251
1256	portrait	130	2	150	2						female	adult		1251
1257	portrait	140	2	160	2						female	adult		1251
1258	portrait	140	2	160	2						male	adult		1251
1259	portrait	140	2	160	2						male	adult		1251
1260	portrait	140	2	160	2						male	adult		1251
1261	portrait	150	2	170	2						female	adult		1251
1262	portrait	150	2	200	2						female	adult		1251
1263	portrait	160	2	190	2						female	adult		1251
1264	portrait	160	2	190	2						male	adult		1251
1265	portrait	175	2	200	2						female	adult		1251
1266	portrait	177	4	177	4						male	adult		1251
1267	portrait	180	2	220	2						female	adult		1251
1268	portrait	180	2	220	2						female	adult		1251
1269	grave	114	4	273	2	70.84	43	208	4	hypogeum
1270	portrait	140	2	160	2						male	adult		1269
1271	portrait	200	2	230	2						female	adult		1269
1272	portrait	131	3	150	2						female	adult		1269
1273	portrait	131	3	150	2						male	adult		1269
1274	portrait	131	3	150	2						male	adult		1269
1275	portrait	131	3	150	2						male	child		1269
1276	portrait	131	3	150	2						female	adult		1269
1277	portrait	131	3	150	2						female	child		1269
1278	portrait	131	3	150	2						male	adult		1269
1279	portrait	131	3	150	2						female	adult		1269
1280	portrait	131	3	150	2						male	child		1269
1281	portrait	131	3	150	2						male	adult		1269
1282	portrait	140	2	160	2						male	adult		1269
1283	portrait	150	2	175	2						female	adult		1269
1284	portrait	170	2	200	2						male	adult		1269
1285	portrait	180	2	200	2						male	adult		1269
1286	portrait	180	2	240	2						male	adult		1269
1287	portrait	180	2	240	2						female	adult		1269
1288	portrait	180	2	240	2						male	adult		1269
1289	portrait	180	2	240	2						male	adult		1269
1290	portrait	200	2	225	2						male	adult		1269
1291	portrait	200	2	225	2						male	adult		1269
1292	portrait	200	2	225	2						male	adult		1269
1293	portrait	200	2	225	2						female	adult		1269
1294	portrait	150	2	170	2						male	adult		1269
1295	portrait	150	2	180	2						male	adult		1269
1296	portrait	180	2	210	2						male	adult		1269
1297	portrait	180	2	220	2						female	adult		1269
1298	portrait	180	2	220	2						male	child		1269
1299	portrait	200	2	225	2						male	adult		1269
1300	portrait	200	2	250	2						female	adult		1269
1301	portrait	200	2	273	2						female	adult		1269
1302	portrait	200	2	273	2						female	child		1269
1303	portrait	200	2	273	2						female	adult		1269
1304	portrait	200	2	273	2						male	adult		1269
1305	portrait	225	2	250	2						male	adult		1269
1306	grave	140	2	273	2	141	39	39	4	house
1307	bones	140	2	273	2						unspecified	unspecified		1306
1308	bones	140	2	273	2						unspecified	unspecified		1306
1309	bones	140	2	273	2						unspecified	unspecified		1306
1310	bones	140	2	273	2						unspecified	unspecified		1306
1311	bones	140	2	273	2						unspecified	unspecified		1306
1312	portrait	140	2	160	2						female	adult		1306
1313	portrait	140	2	160	2						male	adult		1306
1314	portrait	180	2	240	2						male	adult		1306
1315	portrait	180	2	240	2						male	adult		1306
1316	portrait	180	2	240	2						male	adult		1306
1317	portrait	180	2	240	2						male	adult		1306
1318	portrait	180	2	240	2						male	adult		1306
1319	portrait	180	2	240	2						male	adult		1306
1320	portrait	180	2	240	2						male	adult		1306
1321	portrait	180	2	240	2						male	adult		1306
1322	portrait	180	2	240	2						male	adult		1306
1323	portrait	220	2	240	2						male	adult		1306
1324	portrait	220	2	240	2						female	adult		1306
1325	portrait	220	2	240	2						female	adult		1306
1326	portrait	220	2	240	2						male	adult		1306
1327	portrait	220	2	240	2						male	adult		1306
1328	portrait	220	2	240	2						male	adult		1306
1329	portrait	220	2	240	2						male	adult		1306
1330	portrait	220	2	240	2						female	adult		1306
1331	portrait	220	2	240	2						female	adult		1306
1332	portrait	220	2	240	2						male	adult		1306
1333	portrait	220	2	240	2						male	adult		1306
1334	portrait	220	2	240	2						female	adult		1306
1335	portrait	220	2	240	2						female	adult		1306
1336	portrait	220	2	240	2						female	adult		1306
1337	portrait	220	2	240	2						male	adult		1306
1338	portrait	220	2	240	2						male	adult		1306
1339	portrait	220	2	240	2						male	adult		1306
1340	portrait	220	2	240	2						female	adult		1306
1341	portrait	220	2	240	2						male	adult		1306
1342	portrait	220	2	240	2						female	adult		1306
1343	portrait	220	2	240	2						unspecified	unspecified		1306
1344	portrait	220	2	240	2						male	adult		1306
1345	portrait	240	2	273	2						unspecified	unspecified		1306
1346	portrait	240	2	273	2						female	adult		1306
1347	portrait	240	2	273	2						female	adult		1306
1348	portrait	240	2	273	2						male	adult		1306
1349	portrait	240	2	273	2						male	adult		1306
1350	portrait	240	2	273	2						female	adult		1306
1351	portrait	240	2	273	2						female	adult		1306
1352	portrait	240	2	273	2						male	adult		1306
1353	portrait	240	2	273	2						female	adult		1306
1354	portrait	150	2	200	2						male	adult		1306
1355	grave	130	2	240	2	123.5	20	20	3	hypogeum
1356	portrait	130	2	200	2						male	adult		1355
1357	portrait	170	2	200	2						female	adult		1355
1358	portrait	180	2	240	2						male	adult		1355
1359	portrait	180	2	240	2						male	adult		1355
1360	portrait	180	2	240	2						male	adult		1355
1361	portrait	180	2	240	2						female	adult		1355
1362	portrait	180	2	240	2						male	adult		1355
1363	portrait	180	2	240	2						female	adult		1355
1364	grave	200	1	273	1	unknown	1	1	1	hypogeum
1365	portrait	200	2	273	2						female	adult		1364
1366	grave	113	4	273	2	88.12	133	133	4	hypogeum
1367	bones	113	4	273	2						male	adult		1366
1368	bones	113	4	273	2						male	adult		1366
1369	bones	113	4	273	2						male	adult		1366
1370	bones	113	4	273	2						male	adult		1366
1371	bones	113	4	273	2						male	adult		1366
1372	bones	113	4	273	2						male	adult		1366
1373	bones	113	4	273	2						male	adult		1366
1374	bones	113	4	273	2						male	adult		1366
1375	bones	113	4	273	2						male	adult		1366
1376	bones	113	4	273	2						male	adult		1366
1377	bones	113	4	273	2						male	adult		1366
1378	bones	113	4	273	2						male	adult		1366
1379	bones	113	4	273	2						male	adult		1366
1380	bones	113	4	273	2						male	adult		1366
1381	bones	113	4	273	2						male	adult		1366
1382	bones	113	4	273	2						male	adult		1366
1383	bones	113	4	273	2						male	adult		1366
1384	bones	113	4	273	2						male	adult		1366
1385	bones	113	4	273	2						male	adult		1366
1386	bones	113	4	273	2						male	adult		1366
1387	bones	113	4	273	2						male	adult		1366
1388	bones	113	4	273	2						male	adult		1366
1389	bones	113	4	273	2						male	adult		1366
1390	bones	113	4	273	2						male	adult		1366
1391	bones	113	4	273	2						male	adult		1366
1392	bones	113	4	273	2						male	adult		1366
1393	bones	113	4	273	2						male	adult		1366
1394	bones	113	4	273	2						male	adult		1366
1395	bones	113	4	273	2						male	adult		1366
1396	bones	113	4	273	2						male	adult		1366
1397	bones	113	4	273	2						male	adult		1366
1398	bones	113	4	273	2						male	adult		1366
1399	bones	113	4	273	2						male	adult		1366
1400	bones	113	4	273	2						male	adult		1366
1401	bones	113	4	273	2						female	adult		1366
1402	bones	113	4	273	2						female	adult		1366
1403	bones	113	4	273	2						female	adult		1366
1404	bones	113	4	273	2						female	adult		1366
1405	bones	113	4	273	2						female	adult		1366
1406	bones	113	4	273	2						female	adult		1366
1407	bones	113	4	273	2						female	adult		1366
1408	bones	113	4	273	2						female	adult		1366
1409	bones	113	4	273	2						female	adult		1366
1410	bones	113	4	273	2						female	adult		1366
1411	bones	113	4	273	2						female	adult		1366
1412	bones	113	4	273	2						female	adult		1366
1413	bones	113	4	273	2						female	adult		1366
1414	bones	113	4	273	2						female	adult		1366
1415	bones	113	4	273	2						female	adult		1366
1416	bones	113	4	273	2						female	adult		1366
1417	bones	113	4	273	2						female	adult		1366
1418	bones	113	4	273	2						female	adult		1366
1419	bones	113	4	273	2						female	adult		1366
1420	bones	113	4	273	2						female	adult		1366
1421	bones	113	4	273	2						female	adult		1366
1422	bones	113	4	273	2						female	adult		1366
1423	bones	113	4	273	2						female	adult		1366
1424	bones	113	4	273	2						female	adult		1366
1425	bones	113	4	273	2						female	adult		1366
1426	bones	113	4	273	2						female	adult		1366
1427	bones	113	4	273	2						female	adult		1366
1428	bones	113	4	273	2						female	adult		1366
1429	bones	113	4	273	2						female	adult		1366
1430	bones	113	4	273	2						female	adult		1366
1431	bones	113	4	273	2						female	adult		1366
1432	bones	113	4	273	2						female	adult		1366
1433	bones	113	4	273	2						female	adult		1366
1434	bones	113	4	273	2						female	young_adult		1366
1435	bones	113	4	273	2						female	young_adult		1366
1436	bones	113	4	273	2						unspecified	young_adult		1366
1437	bones	113	4	273	2						unspecified	young_adult		1366
1438	bones	113	4	273	2						unspecified	young_adult		1366
1439	bones	113	4	273	2						unspecified	young_adult		1366
1440	bones	113	4	273	2						unspecified	young_adult		1366
1441	bones	113	4	273	2						unspecified	young_adult		1366
1442	bones	113	4	273	2						unspecified	young_adult		1366
1443	bones	113	4	273	2						unspecified	child		1366
1444	bones	113	4	273	2						unspecified	child		1366
1445	bones	113	4	273	2						unspecified	child		1366
1446	bones	113	4	273	2						unspecified	child		1366
1447	bones	113	4	273	2						unspecified	child		1366
1448	bones	113	4	273	2						unspecified	child		1366
1449	bones	113	4	273	2						unspecified	child		1366
1450	bones	113	4	273	2						unspecified	child		1366
1451	bones	113	4	273	2						unspecified	child		1366
1452	bones	113	4	273	2						unspecified	child		1366
1453	bones	113	4	273	2						unspecified	child		1366
1454	bones	113	4	273	2						unspecified	child		1366
1455	bones	113	4	273	2						unspecified	child		1366
1456	bones	113	4	273	2						unspecified	child		1366
1457	bones	113	4	273	2						unspecified	child		1366
1458	bones	113	4	273	2						unspecified	child		1366
1459	bones	113	4	273	2						unspecified	child		1366
1460	bones	113	4	273	2						unspecified	child		1366
1461	bones	113	4	273	2						unspecified	child		1366
1462	bones	113	4	273	2						unspecified	child		1366
1463	bones	113	4	273	2						unspecified	child		1366
1464	bones	113	4	273	2						unspecified	child		1366
1465	bones	113	4	273	2						unspecified	child		1366
1466	bones	113	4	273	2						unspecified	child		1366
1467	bones	113	4	273	2						unspecified	child		1366
1468	bones	113	4	273	2						unspecified	child		1366
1469	bones	113	4	273	2						unspecified	child		1366
1470	bones	113	4	273	2						unspecified	child		1366
1471	bones	113	4	273	2						unspecified	child		1366
1472	bones	113	4	273	2						unspecified	child		1366
1473	bones	113	4	273	2						unspecified	child		1366
1474	bones	113	4	273	2						unspecified	child		1366
1475	bones	113	4	273	2						unspecified	child		1366
1476	bones	113	4	273	2						unspecified	child		1366
1477	bones	113	4	273	2						unspecified	child		1366
1478	bones	113	4	273	2						unspecified	child		1366
1479	bones	113	4	273	2						unspecified	child		1366
1480	bones	113	4	273	2						unspecified	child		1366
1481	bones	113	4	273	2						unspecified	child		1366
1482	bones	113	4	273	2						unspecified	child	infant	1366
1483	bones	113	4	273	2						unspecified	child	infant	1366
1484	bones	113	4	273	2						unspecified	child	infant	1366
1485	bones	113	4	273	2						unspecified	child	infant	1366
1486	bones	113	4	273	2						unspecified	child	infant	1366
1487	bones	113	4	273	2						unspecified	child	infant	1366
1488	bones	113	4	273	2						unspecified	child	infant	1366
1489	bones	113	4	273	2						unspecified	child	infant	1366
1490	bones	113	4	273	2						unspecified	child	infant	1366
1491	bones	113	4	273	2						unspecified	child	infant	1366
1492	bones	113	4	273	2						unspecified	child	infant	1366
1493	bones	113	4	273	2						unspecified	child	infant	1366
1494	bones	113	4	273	2						unspecified	child	infant	1366
1495	bones	113	4	273	2						unspecified	child	infant	1366
1496	bones	113	4	273	2						unspecified	adult		1366
1497	bones	113	4	273	2						unspecified	unspecified		1366
1498	bones	113	4	273	2						unspecified	unspecified		1366
1499	portrait	100	2	150	2						male	adult		1366
1500	portrait	150	2	200	2						female	adult		1366
1501	portrait	150	2	200	2						female	adult		1366
1502	portrait	150	2	200	2						male	adult		1366
1503	portrait	170	2	200	2						female	adult		1366
1504	portrait	170	2	200	2						male	child		1366
1505	portrait	170	2	200	2						male	adult		1366
1506	portrait	170	2	200	2						male	adult		1366
1507	portrait	170	2	200	2						female	adult		1366
1508	portrait	170	2	200	2						male	adult		1366
1509	portrait	170	2	200	2						male	adult		1366
1510	portrait	170	2	200	2						male	adult		1366
1511	portrait	170	2	200	2						female	adult		1366
1512	portrait	170	2	200	2						female	adult		1366
1513	portrait	170	2	200	2						male	adult		1366
1514	portrait	170	2	200	2						female	adult		1366
1515	portrait	170	2	200	2						male	adult		1366
1516	portrait	170	2	200	2						female	adult		1366
1517	portrait	170	2	200	2						female	adult		1366
1518	portrait	170	2	200	2						male	adult		1366
1519	portrait	170	2	200	2						male	adult		1366
1520	portrait	170	2	200	2						female	adult		1366
1521	portrait	170	2	200	2						male	adult		1366
1522	portrait	170	2	200	2						male	adult		1366
1523	portrait	170	2	200	2						female	adult		1366
1524	portrait	170	2	200	2						male	adult		1366
1525	portrait	170	2	200	2						female	adult		1366
1526	portrait	170	2	200	2						female	adult		1366
1527	portrait	170	2	200	2						male	adult		1366
1528	portrait	170	2	200	2						female	adult		1366
1529	portrait	170	2	200	2						male	adult		1366
1530	portrait	170	2	200	2						female	adult		1366
1531	portrait	200	2	273	2						female	adult		1366
1532	portrait	200	2	273	2						female	adult		1366
1533	portrait	200	2	273	2						male	adult		1366
1534	portrait	200	2	273	2						female	adult		1366
1535	portrait	200	2	273	2						male	adult		1366
1536	portrait	200	2	273	2						male	adult		1366
1537	portrait	200	2	273	2						female	adult		1366
1538	grave	100	2	273	2	102.27	47	84	4	hypogeum
1539	bones	100	2	273	2						unspecified	adult		1538
1540	bones	100	2	273	2						unspecified	adult		1538
1541	bones	100	2	273	2						unspecified	child		1538
1542	bones	100	2	273	2						unspecified	adult		1538
1543	bones	100	2	273	2						unspecified	adult		1538
1544	bones	100	2	273	2						unspecified	adult		1538
1545	bones	100	2	273	2						unspecified	adult		1538
1546	bones	100	2	273	2						unspecified	child		1538
1547	bones	100	2	273	2						unspecified	adult		1538
1548	bones	100	2	273	2						unspecified	adult		1538
1549	bones	100	2	273	2						unspecified	adult		1538
1550	bones	100	2	273	2						unspecified	adult		1538
1551	bones	100	2	273	2						unspecified	adult		1538
1552	bones	100	2	273	2						unspecified	adult		1538
1553	bones	100	2	273	2						unspecified	adult		1538
1554	bones	100	2	273	2						unspecified	adult		1538
1555	bones	100	2	273	2						unspecified	adult		1538
1556	bones	100	2	273	2						unspecified	adult		1538
1557	bones	100	2	273	2						unspecified	child		1538
1558	bones	100	2	273	2						unspecified	child		1538
1559	bones	100	2	273	2						unspecified	adult		1538
1560	bones	100	2	273	2						unspecified	adult		1538
1561	bones	100	2	273	2						unspecified	adult		1538
1562	bones	100	2	273	2						unspecified	adult		1538
1563	bones	100	2	273	2						unspecified	adult		1538
1564	bones	100	2	273	2						unspecified	adult		1538
1565	bones	100	2	273	2						unspecified	child		1538
1566	bones	100	2	273	2						unspecified	child		1538
1567	bones	100	2	273	2						unspecified	adult		1538
1568	bones	100	2	273	2						unspecified	child		1538
1569	bones	100	2	273	2						unspecified	adult		1538
1570	bones	100	2	273	2						unspecified	child		1538
1571	bones	100	2	273	2						unspecified	adult		1538
1572	bones	100	2	273	2						unspecified	adult		1538
1573	bones	100	2	273	2						unspecified	adult		1538
1574	bones	100	2	273	2						unspecified	child		1538
1575	bones	100	2	273	2						unspecified	child		1538
1576	bones	100	2	273	2						unspecified	adult		1538
1577	bones	100	2	273	2						unspecified	adult		1538
1578	bones	100	2	273	2						unspecified	adult		1538
1579	bones	100	2	273	2						unspecified	adult		1538
1580	bones	100	2	273	2						unspecified	adult		1538
1581	bones	100	2	273	2						unspecified	adult		1538
1582	bones	100	2	273	2						unspecified	child		1538
1583	bones	100	2	273	2						unspecified	child		1538
1584	bones	100	2	273	2						unspecified	adult		1538
1585	bones	100	2	273	2						unspecified	adult		1538
1586	bones	100	2	273	2						unspecified	adult		1538
1587	bones	100	2	273	2						unspecified	adult		1538
1588	bones	100	2	273	2						unspecified	adult		1538
1589	bones	100	2	273	2						unspecified	child		1538
1590	bones	100	2	273	2						unspecified	child		1538
1591	bones	100	2	273	2						unspecified	adult		1538
1592	bones	100	2	273	2						unspecified	adult		1538
1593	bones	100	2	273	2						unspecified	adult		1538
1594	bones	100	2	273	2						unspecified	child		1538
1595	bones	100	2	273	2						unspecified	adult		1538
1596	bones	100	2	273	2						unspecified	adult		1538
1597	bones	100	2	273	2						unspecified	adult		1538
1598	bones	100	2	273	2						unspecified	child		1538
1599	bones	100	2	273	2						unspecified	adult		1538
1600	bones	100	2	273	2						unspecified	adult		1538
1601	bones	100	2	273	2						unspecified	child		1538
1602	bones	100	2	273	2						unspecified	unspecified		1538
1603	bones	100	2	273	2						unspecified	unspecified		1538
1604	portrait	100	2	125	2						male	child		1538
1605	portrait	100	2	130	2						male	adult		1538
1606	portrait	100	2	130	2						female	adult		1538
1607	portrait	100	2	150	2						male	adult		1538
1608	portrait	100	2	150	2						male	adult		1538
1609	portrait	100	2	150	2						male	child		1538
1610	portrait	100	2	150	2						female	child		1538
1611	portrait	100	2	150	2						female	child		1538
1612	portrait	100	2	150	2						male	adult		1538
1613	portrait	100	2	150	2						female	adult		1538
1614	portrait	100	2	150	2						male	adult		1538
1615	portrait	100	2	150	2						female	adult		1538
1616	portrait	100	2	150	2						male	adult		1538
1617	portrait	100	2	150	2						female	adult		1538
1618	portrait	100	2	150	2						male	adult		1538
1619	portrait	100	2	150	2						male	adult		1538
1620	portrait	100	2	150	2						female	child		1538
1621	portrait	100	2	150	2						female	adult		1538
1622	portrait	130	2	150	2						male	adult		1538
1623	portrait	140	2	160	2						male	adult		1538
1624	portrait	150	2	200	2						male	adult		1538
1625	portrait	150	2	200	2						female	adult		1538
1626	portrait	170	2	200	2						female	adult		1538
1627	portrait	170	2	200	2						male	adult		1538
1628	portrait	175	2	200	2						female	adult		1538
1629	portrait	175	2	200	2						male	adult		1538
1630	portrait	190	2	220	2						male	adult		1538
1631	portrait	200	2	250	2						male	adult		1538
1632	portrait	200	2	250	2						male	adult		1538
1633	portrait	200	2	250	2						male	child		1538
1634	portrait	200	2	273	2						female	adult		1538
1635	portrait	220	2	240	2						female	adult		1538
1636	portrait	220	2	240	2						male	adult		1538
1637	grave	98	4	273	2	120.2	53	53	3	hypogeum
1638	portrait	100	2	150	2						male	adult		1637
1639	portrait	100	2	150	2						male	adult		1637
1640	portrait	100	2	150	2						female	adult		1637
1641	portrait	180	2	240	2						female	adult		1637
1642	portrait	180	2	240	2						male	adult		1637
1643	portrait	180	2	240	2						male	adult		1637
1644	portrait	180	2	240	2						male	adult		1637
1645	portrait	180	2	240	2						male	adult		1637
1646	portrait	180	2	240	2						unspecified	adult		1637
1647	portrait	180	2	240	2						unspecified	adult		1637
1648	portrait	180	2	240	2						unspecified	adult		1637
1649	portrait	180	2	240	2						unspecified	adult		1637
1650	portrait	180	2	240	2						female	adult		1637
1651	portrait	180	2	240	2						male	adult		1637
1652	portrait	180	2	240	2						male	adult		1637
1653	portrait	180	2	240	2						male	adult		1637
1654	portrait	180	2	240	2						male	adult		1637
1655	portrait	180	2	240	2						unspecified	adult		1637
1656	portrait	180	2	240	2						unspecified	adult		1637
1657	portrait	180	2	240	2						unspecified	adult		1637
1658	portrait	180	2	240	2						unspecified	adult		1637
1659	portrait	180	2	240	2						female	adult		1637
1660	portrait	180	2	240	2						male	adult		1637
1661	portrait	180	2	240	2						male	adult		1637
1662	portrait	180	2	240	2						male	adult		1637
1663	portrait	180	2	240	2						male	adult		1637
1664	portrait	180	2	240	2						unspecified	adult		1637
1665	portrait	180	2	240	2						unspecified	adult		1637
1666	portrait	180	2	240	2						unspecified	adult		1637
1667	portrait	180	2	240	2						unspecified	adult		1637
1668	portrait	180	2	240	2						unspecified	adult		1637
1669	portrait	200	2	250	2						male	adult		1637
1670	portrait	200	2	273	2						female	adult		1637
1671	portrait	200	2	273	2						female	adult		1637
1672	portrait	200	2	273	2						male	adult		1637
1673	portrait	200	2	273	2						male	child		1637
1674	portrait	100	2	150	2						female	adult		1637
1675A	grave	98	4	273	1	97.55	18	18	5	hypogeum
1675B	grave	229	4	273	1	11.02	3	3	5	hypogeum
1676	portrait	130	2	150	2						male	adult		1675B
1677	portrait	150	2	200	2						female	adult		1675B
1678	portrait	180	2	240	2						male	adult		1675B
1679	portrait	180	2	240	2						male	adult		1675B
1680	portrait	200	2	273	2						female	adult		1675B
1681	portrait	200	2	273	2						male	adult		1675B
1682	portrait	220	2	240	2						male	adult		1675B
1683	portrait	220	2	240	2						male	adult		1675B
1684	portrait	220	2	240	2						male	adult		1675B
1685	portrait	220	2	240	2						male	adult		1675B
1686	portrait	229	3	240	2						female	adult		1675B
1687	portrait	229	3	240	2						unspecified	adult		1675B
1688	portrait	229	3	240	2						male	adult		1675B
1689	portrait	229	3	240	2						unspecified	adult		1675B
1690	portrait	229	3	240	2						male	adult		1675B
1691	portrait	229	3	240	2						male	adult		1675B
1692	portrait	229	3	240	2						male	adult		1675B
1693	portrait	229	3	240	2						female	adult		1675B
1694	portrait	229	3	240	2						male	adult		1675B
1695	portrait	229	3	240	2						male	adult		1675B
1696	portrait	229	3	240	2						male	adult		1675B
1697	portrait	229	3	240	2						male	adult		1675B
1698	portrait	229	3	240	2						male	adult		1675B
1699	portrait	229	3	240	2						male	adult		1675B
1700	portrait	229	3	240	2						male	adult		1675B
1701	portrait	229	3	240	2						male	adult		1675B
1702	grave	90	2	170	2	67.15	233	233	3	hypogeum
1703	bones	90	2	170	2						unspecified	unspecified		1702
1704	portrait	100	2	150	2						male	adult		1702
1705	portrait	100	2	150	2						male	adult		1702
1706	portrait	100	2	150	2						male	child		1702
1707	portrait	100	2	150	2						male	adult		1702
1708	portrait	100	2	150	2						female	adult		1702
1709	portrait	150	2	170	2						female	adult		1702
1710	portrait	150	2	170	2						male	adult		1702
1711	portrait	150	2	170	2						female	adult		1702
1712	portrait	150	2	170	2						male	adult		1702
1713	portrait	150	2	170	2						male	adult		1702
1714	portrait	150	2	170	2						male	adult		1702
1715	grave	106/107	4	150	2	146.2	56	176	5	hypogeum
1716	portrait	149	4	150	4						female	adult		1715
1717	portrait	149	4	150	4						male	adult		1715
1718	portrait	149	4	150	4						male	adult		1715
1719	grave	236	4	273	2	92.44	1	2	2	house
1720	portrait	236	2	273	2						male	adult		1719
1721	portrait	240	2	273	2						male	adult		1719
1722	grave	121	4	240	2	151.62	58	282	3	hypogeum
1723	portrait	0	3	50	3						male	adult		1722
1724	portrait	50	2	100	2						female	adult		1722
1725	portrait	50	3	150	3						male	adult		1722
1726	portrait	121	3	150	2						male	adult		1722
1727	portrait	150	2	200	2						male	adult		1722
1728	portrait	150	2	200	2						female	adult		1722
1729	portrait	150	2	200	2						male	adult		1722
1730	portrait	188	4	188	4						female	adult		1722
1731	portrait	188	4	188	4						female	adult		1722
1732	portrait	188	4	188	4						female	adult		1722
1733	portrait	188	4	188	4						female	adult		1722
1734	portrait	188	4	188	4						male	adult		1722
1735	portrait	188	4	188	4						male	adult		1722
1736	portrait	188	4	188	4						female	adult		1722
1737	portrait	188	4	188	4						male	adult		1722
1738	portrait	188	4	188	4						male	adult		1722
1739	portrait	188	4	188	4						female	adult		1722
1740	portrait	188	4	188	4						unspecified	child		1722
1741	portrait	188	4	188	4						female	adult		1722
1742	portrait	188	4	188	4						male	adult		1722
1743	portrait	220	2	240	2						female	adult		1722
1744	portrait	220	2	240	2						male	adult		1722
1745	portrait	220	2	240	2						male	adult		1722
1746	portrait	220	2	240	2						male	adult		1722
1747	portrait	220	2	240	2						male	adult		1722
1748	portrait	220	2	240	2						female	adult		1722
1749	portrait	220	2	240	2						male	adult		1722
1750	portrait	220	2	240	2						male	adult		1722
1751	portrait	220	2	240	2						female	adult		1722
1752	portrait	220	2	240	2						female	adult		1722
1753	portrait	220	2	240	2						female	adult		1722
1754	portrait	220	2	240	2						male	adult		1722
1755	portrait	220	2	240	2						male	adult		1722
1756	portrait	220	2	240	2						male	adult		1722
1757	grave	123	4	220	2	unknown	13	13	3	hypogeum
1758	portrait	123	3	140	3						female	adult		1757
1759	portrait	123	3	140	3						male	adult		1757
1760	portrait	123	3	140	3						male	adult		1757
1761	portrait	200	2	220	2						female	adult		1757
1762	portrait	200	2	220	2						male	adult		1757
1763	portrait	200	2	220	2						male	adult		1757
1764	portrait	123	1	220	1						female	adult		1757
1765	portrait	123	1	220	1						male	child		1757
1766	grave	133/134	4	200	2	71.89	24	24	3	hypogeum
1767	portrait	170	2	200	2						female	adult		1766
1768	portrait	170	2	200	2						female	adult		1766
1769	portrait	170	2	200	2						unspecified	unspecified		1766
1770	portrait	170	2	200	2						male	adult		1766
1771	portrait	170	2	200	2						male	adult		1766
1772	portrait	170	2	200	2						female	adult		1766
1773	portrait	170	2	200	2						male	adult		1766
1774	portrait	170	2	200	2						male	adult		1766
1775	grave	142/143	4	259	3	204.93	396	396	5	hypogeum
1776	portrait	142	4	143	4						female	adult		1775
1777	portrait	142	4	143	4						unspecified	unspecified		1775
1778	portrait	142	4	143	4						male	adult		1775
1779	portrait	191	3	241	3						female	adult		1775
1780	portrait	191	3	241	3						female	adult		1775
1781	portrait	191	3	241	3						male	child		1775
1782	portrait	191	2	241	2						male	adult		1775
1783	portrait	191	2	241	2						female	adult		1775
1784	portrait	191	2	241	2						male	adult		1775
1785	portrait	191	2	241	2						male	adult		1775
1786	portrait	191	2	241	2						male	adult		1775
1787	portrait	191	2	241	2						female	adult		1775
1788	portrait	191	2	241	2						male	adult		1775
1789	portrait	191	2	241	2						female	child		1775
1790	portrait	191	2	241	2						female	adult		1775
1791	portrait	191	2	241	2						female	adult		1775
1792	portrait	200	2	220	2						female	adult		1775
1793	portrait	200	2	220	2						female	child		1775
1794	portrait	200	2	220	2						male	adult		1775
1795	portrait	200	2	220	2						male	adult		1775
1796	portrait	200	2	220	2						male	adult		1775
1797	portrait	200	2	220	2						female	adult		1775
1798	portrait	200	2	220	2						male	adult		1775
1799	portrait	200	2	220	2						male	adult		1775
1800	portrait	200	2	220	2						female	adult		1775
1801	portrait	200	2	220	2						female	adult		1775
1802	portrait	200	2	220	2						male	adult		1775
1803	portrait	200	2	220	2						unspecified	unspecified		1775
1804	portrait	200	2	220	2						male	adult		1775
1805	portrait	200	2	220	2						male	adult		1775
1806	portrait	200	2	220	2						female	adult		1775
1807	portrait	200	2	220	2						male	adult		1775
1808	portrait	200	2	220	2						male	adult		1775
1809	portrait	200	2	220	2						female	adult		1775
1810	portrait	200	2	220	2						male	adult		1775
1811	portrait	200	2	220	2						female	adult		1775
1812	portrait	200	2	220	2						unspecified	unspecified		1775
1813	portrait	200	2	220	2						male	adult		1775
1814	portrait	200	2	220	2						male	adult		1775
1815	portrait	200	2	220	2						female	adult		1775
1816	portrait	200	2	220	2						male	adult		1775
1817	portrait	200	2	220	2						male	adult		1775
1818	portrait	200	2	220	2						female	adult		1775
1819	portrait	200	2	220	2						unspecified	unspecified		1775
1820	portrait	200	2	220	2						male	adult		1775
1821	grave	0	2	228	3	110.05	46	46	3	hypogeum
1822	portrait	0	2	50	2						male	adult		1821
1823	portrait	100	2	150	2						male	adult		1821
1824	portrait	100	2	150	2						male	adult		1821
1825	portrait	100	2	150	2						male	adult		1821
1826	portrait	200	2	220	2						female	adult		1821
1827	portrait	200	2	220	2						male	adult		1821
1828	portrait	200	2	220	2						male	adult		1821
1829	portrait	200	2	220	2						male	adult		1821
1830	portrait	200	2	220	2						female	adult		1821
1831	grave	75	2	150	3	86.22	105	105	4	tower
1832	portrait	150	2	200	2						male	adult		1831
1833	grave	220	1	240	1	unknown	1	1	2	house
1834	portrait	220	2	240	2						male	adult		1833
1835	grave	200	2	273	2	31.56	8	9	2	tower
1836	portrait	200	2	273	2						female	adult		1835
1837	portrait	200	2	273	2						male	adult		1835
1838	grave	100	2	226	3	unknown	36	36	2	hypogeum
1839	portrait	100	2	150	2						male	adult		1838
1840	portrait	120	2	150	2						male	adult		1838
1841	portrait	150	2	200	2						male	adult		1838
1842	portrait	150	2	200	2						unspecified	child		1838
1843	grave	120	2	265	3	unknown	1	25	3	hypogeum
1844	portrait	120	2	150	2						male	adult		1843
1845	grave	115	3	273	2	76.86	56	82	5	hypogeum
1846	portrait	115	3	147	3						male	adult		1845
1847	portrait	115	2	150	2						female	adult		1845
1848	portrait	130	2	150	2						male	adult		1845
1849	portrait	130	2	160	2						male	adult		1845
1850	portrait	130	2	160	2						male	adult		1845
1851	portrait	130	2	160	2						female	adult		1845
1852	portrait	130	2	160	2						male	adult		1845
1853	portrait	130	2	160	2						male	adult		1845
1854	portrait	130	2	160	2						female	adult		1845
1855	portrait	140	3	147	3						male	adult		1845
1856	portrait	140	3	160	3						female	adult		1845
1857	portrait	140	2	160	2						female	adult		1845
1858	portrait	140	3	160	3						male	adult		1845
1859	portrait	147	3	160	3						female	adult		1845
1860	portrait	148	3	170	3						male	adult		1845
1861	portrait	150	2	180	2						female	adult		1845
1862	portrait	150	3	180	3						male	adult		1845
1863	portrait	150	2	180	2						male	adult		1845
1864	portrait	150	3	180	3						male	adult		1845
1865	portrait	150	2	200	2						male	adult		1845
1866	portrait	150	2	200	2						male	adult		1845
1867	portrait	150	2	200	2						female	adult		1845
1868	portrait	150	2	200	2						male	adult		1845
1869	portrait	150	3	200	3						female	adult		1845
1870	portrait	150	2	200	2						male	adult		1845
1871	portrait	150	2	200	2						female	adult		1845
1872	portrait	150	2	200	2						male	child		1845
1873	portrait	150	2	200	2						female	adult		1845
1874	portrait	150	2	200	2						male	adult		1845
1875	portrait	170	2	200	2						female	adult		1845
1876	portrait	170	3	200	3						male	adult		1845
1877	portrait	175	3	200	3						female	adult		1845
1878	portrait	175	2	225	2						male	adult		1845
1879	portrait	180	2	220	2						female	adult		1845
1880	portrait	180	2	220	2						male	child		1845
1881	portrait	180	2	220	2						male	child		1845
1882	portrait	180	2	220	2						male	child		1845
1883	portrait	180	2	220	2						female	adult		1845
1884	portrait	200	3	220	3						female	adult		1845
1885	portrait	200	2	220	2						female	adult		1845
1886	portrait	200	2	220	2						male	adult		1845
1887	portrait	200	2	220	2						male	adult		1845
1888	portrait	200	2	220	2						male	adult		1845
1889	portrait	200	2	220	2						female	adult		1845
1890	portrait	200	2	220	2						male	adult		1845
1891	portrait	200	2	220	2						male	adult		1845
1892	portrait	200	2	220	2						female	adult		1845
1893	portrait	200	2	230	2						male	adult		1845
1894	portrait	200	2	230	2						male	adult		1845
1895	portrait	200	2	230	2						female	adult		1845
1896	portrait	200	2	273	2						female	adult		1845
1897	portrait	225	3	250	3						female	adult		1845
1898	portrait	225	3	250	3						male	child		1845
1899	portrait	150	2	200	2						male	adult		1845
1900	grave	109	4	240	3	unknown	3	3	2	hypogeum
1901	portrait	150	2	200	2						male	adult		1900
1902	portrait	220	2	240	2						male	adult		1900
1903	portrait	219	3	273	1						male	adult		1900
1904	portrait	219	3	273	1						male	adult		1900
1905	portrait	219	3	273	1						male	child		1900
1906	portrait	219	3	273	1						female	child		1900
1907	portrait	219	3	273	1						female	adult		1900
1908	portrait	219	3	273	1						female	adult		1900
1909	portrait	219	3	273	1						female	adult		1900
1910	portrait	219	3	273	1						male	adult		1900
1911	portrait	219	3	273	1						male	adult		1900
1912	portrait	219	3	273	1						male	adult		1900
1913	portrait	219	3	273	1						male	adult		1900
1914	portrait	219	3	273	1						male	child		1900
1915	portrait	219	3	273	1						female	child		1900
1916	portrait	219	3	273	1						female	adult		1900
1917	portrait	219	3	273	1						female	adult		1900
1918	portrait	219	3	273	1						female	adult		1900
1919	portrait	219	3	273	1						male	adult		1900
1920	portrait	219	3	273	1						male	adult		1900
1921	portrait	219	3	273	1						male	adult		1900
1922	portrait	219	3	273	1						male	adult		1900
1923	portrait	219	3	273	1						unspecified	child		1900
1924	portrait	219	3	273	1						unspecified	child		1900
1925	portrait	219	3	273	1						female	adult		1900
1926	grave	100	1	273	1	unknown	1	1	1	tower
1927	portrait	100	2	150	2						male	adult		1926
1928	portrait	100	2	150	2						male	adult		1926
1929	portrait	100	2	150	2						female	adult		1926
1930	portrait	100	2	150	2						male	adult		1926
1931	portrait	100	2	150	2						male	adult		1926
1932	portrait	100	2	150	2						male	adult		1926
1933	portrait	100	2	150	2						female	adult		1926
1934	portrait	200	2	273	2						male	adult		1926
1935	grave	90	2	200	2	68.985	22	22	3	hypogeum
1936	portrait	120	3	140	3						female	adult		1935
1937	portrait	120	3	150	3						male	adult		1935
1938	portrait	120	2	150	2						male	adult		1935
1939	portrait	130	3	150	3						male	adult		1935
1940	portrait	130	3	150	3						female	adult		1935
1941	portrait	130	3	150	3						male	adult		1935
1942	portrait	130	3	150	3						male	adult		1935
1943	portrait	130	3	150	3						female	adult		1935
1944	portrait	130	3	160	3						male	adult		1935
1945	portrait	130	2	160	2						male	adult		1935
1946	portrait	140	3	160	3						female	adult		1935
1947	portrait	140	3	170	3						male	adult		1935
1948	portrait	160	3	180	3						male	adult		1935
1949	portrait	170	3	180	3						female	adult		1935
1950	portrait	170	3	180	3						male	adult		1935
1951	portrait	170	3	180	3						male	adult		1935
1952	portrait	170	3	180	3						male	adult		1935
1953	portrait	170	2	200	2						male	adult		1935
1954	portrait	170	2	200	2						female	adult		1935
1955	portrait	170	3	200	3						male	adult		1935
1956	grave	98	4	220	2	unknown	1	2	1	hypogeum
1957	portrait	100	2	150	2						male	adult		1956
1958	portrait	137	4	137	4						male	adult		1956
1959	portrait	150	2	200	2						male	adult		1956
1960	portrait	150	2	200	2						male	adult		1956
1961	portrait	150	2	200	2						female	adult		1956
1962	portrait	150	2	200	2						male	child		1956
1963	portrait	150	2	200	2						female	adult		1956
1964	portrait	150	2	200	2						female	adult		1956
1965	portrait	170	2	200	2						female	adult		1956
1966	portrait	170	2	200	2						male	adult		1956
1967	portrait	170	2	200	2						male	adult		1956
1968	portrait	170	2	200	2						female	adult		1956
1969	portrait	180	2	220	2						female	adult		1956
1970	portrait	180	2	220	2						female	child		1956
1971	portrait	180	2	220	2						female	adult		1956
1972	portrait	180	2	220	2						male	adult		1956
1973	grave	94	4	140	2	3	1	1	1	hypogeum
1974	portrait	95	3	110	3						female	adult		1973
1975	portrait	120	3	140	3						female	adult		1973
1976	grave	109	4	273	2	3	1	1	1	hypogeum
1977	portrait	110	2	140	2						female	adult		1976
1978	portrait	200	2	273	2						female	adult		1976
1979	grave	50	2	150	3	33.43	28	30	3	tower
1980	bones	50	2	150	3						unspecified	adult		1979
1981	bones	50	2	150	3						unspecified	adult		1979
1982	bones	50	2	150	3						unspecified	unspecified		1979
1983	bones	50	2	150	3						unspecified	unspecified		1979
1984	bones	50	2	150	3						unspecified	unspecified		1979
1985	bones	50	2	150	3						unspecified	unspecified		1979
1986	bones	50	2	150	3						unspecified	unspecified		1979
1987	bones	50	2	150	3						unspecified	unspecified		1979
1988	bones	50	2	150	3						unspecified	unspecified		1979
1989	bones	50	2	150	3						unspecified	unspecified		1979
1990	bones	50	2	150	3						unspecified	unspecified		1979
1991	bones	50	2	150	3						unspecified	unspecified		1979
1992	bones	50	2	150	3						unspecified	unspecified		1979
1993	bones	50	2	150	3						unspecified	unspecified		1979
1994	bones	50	2	150	3						unspecified	unspecified		1979
1995	bones	50	2	150	3						unspecified	unspecified		1979
[truncated: 2,739 more rows]
